# Supplementary material for: Methyl 3,5-dibromo-2-diacetyl­amino­benzoate
Source: Acta Crystallogr Sect E Struct Rep Online. 2011 Aug 27;67(Pt 9):o2503. doi: 10.1107/S1600536811034568 (PMC3200936; doi:10.1107/S1600536811034568)
Supplement: Supplementary file 1 [file e-67-o2503-sup1.cif]

##############################################################################
#                                                                            #
# This CIF contains the data in a paper accepted for publication in          #
# Acta Crystallographica Section E. It conforms to the requirements of       #
# Notes for Authors for Acta Crystallographica Section E, and has been       #
# peer reviewed under the auspices of the IUCr Commission on Journals.       #
#                                                                            #
# Full details of the Crystallographic Information File format               #
# are given in the paper "The Crystallographic Information File (CIF):       #
# a New Standard Archive File for Crystallography" by S. R. Hall, F. H.      #
# Allen and I. D. Brown [Acta Cryst. (1991), A47, 655-685].                  #
#                                                                            #
# The current version of the core CIF dictionary is obtainable from          #
# ftp://ftp.iucr.org/pub/cif_core.dic.                                       #
#                                                                            #
# Software is freely available for graphical display of the structure(s)     #
# in this CIF. For information consult the CIF software page                 #
# http://www.iucr.org/resources/cif/software.                                #
#                                                                            #
# This file may be used for bona fide research purposes within the           #
# scientific community so long as proper attribution is given to the journal # 
# article from which it was obtained.                                        #
#                                                                            #
##############################################################################
data_global
_audit_creation_method     SHELXL-97
_journal_date_recd_electronic     2011-08-15
_journal_date_accepted     2011-08-22
_journal_name_full     'Acta Crystallographica, Section E'
_journal_year     2011
_journal_volume     67
_journal_issue      9
_journal_page_first     o2503
_journal_page_last     o2503
_journal_paper_category     QO
_journal_coeditor_code     DN2715
_publ_contact_author_name     'Jasinski, Jerry P.'
_publ_contact_author_address
;
Department of Chemistry
Keene State College
229 Main Street
Keene, New Hampshire 03435, USA
;
_publ_contact_author_email     jjasinski@keene.edu
_publ_contact_author_fax     ?
_publ_contact_author_phone     '603 358-2563'
_publ_section_title
;
Methyl 3,5-dibromo-2-diacetylaminobenzoate
;
loop_
    _publ_author_name
    _publ_author_address
    'Jasinski, Jerry P.'
;
Department of Chemistry
Keene State College
229 Main Street
Keene, NH 03435-2001, USA
;
    'Golen, James A.'
;
Department of Chemistry
Keene State College
229 Main Street
Keene, NH 03435-2001, USA
;
    'Praveen, A. S.'
;
Department of Studies in Chemistry
University of Mysore
Manasagangotri, Mysore 570 006, India
;
    'Yathirajan, H. S.'
;
Department of Studies in Chemistry
University of Mysore
Manasagangotri, Mysore 570 006, India
;
    'Narayana, B.'
;
Department of Studies in Chemistry
Mangalore University
Mangalagangotri, 574 199, India
;
_iucr_refine_instructions_details
;
TITL HSY1002a in P-1
CELL 0.71073   7.6386   8.8870  10.8691  78.186  76.155  82.750
ZERR    2.00   0.0008   0.0006   0.0008   0.006   0.007   0.007
LATT  1
SFAC C H N O BR
UNIT 24 22 2 8 4
temp -100
acta 50
conf
htab 3
REM COLORLESS
acta 50
size 0.18 0.20 0.24
temp -100
L.S. 20
BOND $H
FMAP 2
PLAN 10
htab C1 O4_$1
htab C6 O4_$2
eqiv $1  1-x, 1-y, 1-z
eqiv $2  1-x, 1-y, -z
OMIT 0 -1 5
OMIT 2 -4 1
WGHT    0.028600    0.092600
FVAR       0.23310
BR1   5    0.137456    0.872784    0.095184    11.00000    0.08308    0.02434 =
         0.05097   -0.00047   -0.02405    0.00970
BR2   5    0.306144    0.274147   -0.011500    11.00000    0.07667    0.03558 =
         0.03153   -0.01074   -0.01384   -0.00369
O1    4    0.225691    0.265189    0.516195    11.00000    0.12847    0.03882 =
         0.03421    0.00341   -0.03018   -0.01948
O2    4    0.273584    0.504653    0.517448    11.00000    0.07263    0.03691 =
         0.03231   -0.00841   -0.02021   -0.00369
O3    4    0.231259   -0.046950    0.378348    11.00000    0.06610    0.02889 =
         0.05813    0.00606   -0.00699   -0.00921
O4    4    0.610172    0.255404    0.219435    11.00000    0.03579    0.03820 =
         0.05999   -0.00497   -0.01242   -0.00547
N1    3    0.324364    0.188673    0.272960    11.00000    0.03288    0.01709 =
         0.03052   -0.00089   -0.00781   -0.00101
C1    1    0.288058    0.458283    0.650196    11.00000    0.06708    0.05668 =
         0.03380   -0.01427   -0.02067   -0.00386
AFIX 137
H1A   2    0.300855    0.549150    0.684422    11.00000   -1.50000
H1B   2    0.394204    0.384764    0.655322    11.00000   -1.50000
H1C   2    0.178939    0.409466    0.700932    11.00000   -1.50000
AFIX   0
C2    1    0.247470    0.394248    0.460829    11.00000    0.04115    0.02869 =
         0.03070   -0.00775   -0.01275    0.00174
C3    1    0.240706    0.452157    0.323033    11.00000    0.02886    0.02473 =
         0.03068   -0.00351   -0.01033    0.00128
C4    1    0.201583    0.609333    0.280150    11.00000    0.03496    0.02533 =
         0.03322   -0.00762   -0.01008    0.00153
AFIX  43
H4A   2    0.182109    0.680091    0.337748    11.00000   -1.20000
AFIX   0
C5    1    0.191615    0.660348    0.153485    11.00000    0.03841    0.02111 =
         0.03832   -0.00076   -0.01146    0.00135
C6    1    0.220965    0.563021    0.066461    11.00000    0.04095    0.03139 =
         0.03012    0.00130   -0.01073   -0.00197
AFIX  43
H6A   2    0.213396    0.600918   -0.020575    11.00000   -1.20000
AFIX   0
C7    1    0.262064    0.407476    0.109376    11.00000    0.03524    0.02649 =
         0.02767   -0.00550   -0.00800   -0.00219
C8    1    0.272021    0.349841    0.235949    11.00000    0.02963    0.02250 =
         0.03067   -0.00201   -0.00980   -0.00066
C9    1    0.189864    0.084356    0.331632    11.00000    0.04651    0.02994 =
         0.02971   -0.00381   -0.00662   -0.00788
C10   1   -0.000141    0.145729    0.331292    11.00000    0.04043    0.04708 =
         0.04990   -0.00312   -0.00654   -0.01177
AFIX 137
H10A  2   -0.079758    0.061403    0.364063    11.00000   -1.50000
H10B  2   -0.010158    0.192420    0.243136    11.00000   -1.50000
H10C  2   -0.035878    0.223861    0.386453    11.00000   -1.50000
AFIX   0
C11   1    0.511559    0.151638    0.252366    11.00000    0.04150    0.02908 =
         0.03284   -0.00649   -0.01175    0.00521
C12   1    0.584304   -0.013769    0.265376    11.00000    0.04768    0.03783 =
         0.08093   -0.00557   -0.01465    0.01348
AFIX 137
H12A  2    0.710291   -0.020810    0.217334    11.00000   -1.50000
H12B  2    0.511817   -0.071404    0.230782    11.00000   -1.50000
H12C  2    0.578482   -0.057498    0.356539    11.00000   -1.50000
HKLF 4
REM  HSY1002a in P-1
REM R1 =  0.0329 for   2186 Fo > 4sig(Fo)  and  0.0527 for all   2864 data
REM    175 parameters refined using      0 restraints
END
WGHT      0.0278      0.0000
REM Highest difference peak  0.426,  deepest hole -0.547,  1-sigma level  0.071
Q1    1   0.2546  0.8714  0.0985  11.00000  0.05    0.43
Q2    1   0.3643  0.2660  0.4940  11.00000  0.05    0.42
Q3    1   0.1826  0.2790  0.0110  11.00000  0.05    0.31
Q4    1   0.3505  0.3567 -0.0760  11.00000  0.05    0.28
Q5    1   0.0666  0.1835  0.0061  11.00000  0.05    0.27
Q6    1  -0.0317  0.9353  0.0767  11.00000  0.05    0.27
Q7    1   0.1988  0.2610  0.8206  11.00000  0.05    0.26
Q8    1   0.1837  0.9041  0.0019  11.00000  0.05    0.26
Q9    1   0.1653  0.8436  0.0137  11.00000  0.05    0.26
Q10   1   0.1986  0.2373  0.5207  11.00000  0.05    0.26
;
data_I
_chemical_name_systematic
;
Methyl 3,5-dibromo-2-diacetylaminobenzoate
;
_chemical_name_common     ?
_chemical_formula_moiety     'C12 H11 Br2 N O4'
_chemical_formula_sum     'C12 H11 Br2 N O4'
_chemical_formula_iupac     'C12 H11 Br2 N O4'
_chemical_formula_weight     393.04
_chemical_melting_point     ?
_symmetry_cell_setting     triclinic
_symmetry_space_group_name_H-M     'P -1'
_symmetry_space_group_name_Hall     '-P 1'
loop_
    _symmetry_equiv_pos_as_xyz
    'x, y, z'
    '-x, -y, -z'
_cell_length_a     7.6386(8)
_cell_length_b     8.8870(6)
_cell_length_c     10.8691(8)
_cell_angle_alpha     78.186(6)
_cell_angle_beta     76.155(7)
_cell_angle_gamma     82.750(7)
_cell_volume     698.91(10)
_cell_formula_units_Z     2
_cell_measurement_reflns_used     2420
_cell_measurement_theta_min     3.01
_cell_measurement_theta_max     32.19
_cell_measurement_temperature     173(2)
_exptl_crystal_description     block
_exptl_crystal_colour     colorless
_exptl_crystal_size_max     0.24
_exptl_crystal_size_mid     0.20
_exptl_crystal_size_min     0.18
_exptl_crystal_density_diffrn     1.868
_exptl_crystal_density_meas     ?
_exptl_crystal_density_method     'not measured'
_exptl_crystal_F_000     384
_exptl_absorpt_coefficient_mu     5.807
_exptl_absorpt_correction_type     multi-scan
_exptl_absorpt_process_details
;
(CrysAlis RED; Oxford Diffraction, 2010)
;
_exptl_absorpt_correction_T_min     0.3362
_exptl_absorpt_correction_T_max     0.4212
_exptl_special_details
;
The compound was further characterized by 1H nmr and mass spectrum.
^1^H NMR (CDCl~3~; 400MHz): - \d 8.165 - 8.17 (d, 1H, J = 2,ArH), 8.038
8.044 (s, 1H, J = 2, ArH,), 3.87 (s, 3H, OCH~3~),  2.27 (s, 6H ,
(COCH~3~)~2~);  ^13^C NMR ( CDCl~3~; 100 MHz): - 171.7, 163.39, 139.72,
137.9, 134.0, 131.7, 126.9, 123.3, 53.1, 26.2. Mass data: m/e: - 391
(Molecular ion peak; M+), 393(Isotope peak; M+2), 395 (Isotope peak - M+4).
;
_diffrn_ambient_temperature     173(2)
_diffrn_radiation_type     'Mo K\a'
_diffrn_radiation_wavelength     0.71073
_diffrn_radiation_source     'Enhance (Mo) X-ray Source'
_diffrn_radiation_monochromator     'graphite'
_diffrn_measurement_device_type     'Oxford Diffraction Xcalibur Eos Gemini'
_diffrn_measurement_method     \w
_diffrn_detector_area_resol_mean     16.1500
_diffrn_reflns_number     5598
_diffrn_reflns_av_R_equivalents     0.0241
_diffrn_reflns_av_sigmaI/netI     0.0411
_diffrn_reflns_theta_min     3.01
_diffrn_reflns_theta_max     26.37
_diffrn_reflns_theta_full     25.00
_diffrn_measured_fraction_theta_max     0.998
_diffrn_measured_fraction_theta_full     0.998
_diffrn_reflns_limit_h_min     -9
_diffrn_reflns_limit_h_max     9
_diffrn_reflns_limit_k_min     -11
_diffrn_reflns_limit_k_max     11
_diffrn_reflns_limit_l_min     -11
_diffrn_reflns_limit_l_max     13
_refine_special_details
;
Refinement of <i>F</i>^2^ against ALL reflections. The weighted <i>R</i>-factor
<i>wR</i> and goodness of fit <i>S</i> are based on <i>F</i>^2^, conventional
<i>R</i>-factors <i>R</i> are based on <i>F</i>, with <i>F</i> set to zero for
negative <i>F</i>^2^. The threshold expression of <i>F</i>^2^ >
\s(<i>F</i>^2^) is used only for calculating <i>R</i>-factors(gt) <i>etc</i>.
and is not relevant to the choice of reflections for refinement.
<i>R</i>-factors based on <i>F</i>^2^ are statistically about twice as large
as those based on <i>F</i>, and <i>R</i>- factors based on ALL data will be
even larger.
;
_reflns_number_total     2864
_reflns_number_gt     2186
_reflns_threshold_expression     I>2\s(I)
_refine_ls_structure_factor_coef     Fsqd
_refine_ls_matrix_type     full
_refine_ls_R_factor_all     0.0527
_refine_ls_R_factor_gt     0.0329
_refine_ls_wR_factor_gt     0.0632
_refine_ls_wR_factor_ref     0.0701
_refine_ls_goodness_of_fit_ref     1.004
_refine_ls_restrained_S_all     1.004
_refine_ls_number_reflns     2864
_refine_ls_number_parameters     175
_refine_ls_number_restraints     0
_refine_ls_hydrogen_treatment     constr
_refine_ls_weighting_scheme     calc
_refine_ls_weighting_details
         'calc w=1/[\s^2^(Fo^2^)+(0.0286P)^2^+0.0926P] where P=(Fo^2^+2Fc^2^)/3'
_atom_sites_solution_hydrogens     geom
_atom_sites_solution_primary     direct
_atom_sites_solution_secondary     difmap
_refine_ls_shift/su_max     0.000
_refine_ls_shift/su_mean     0.000
_refine_diff_density_max     0.426
_refine_diff_density_min     -0.547
_refine_ls_extinction_method     none
_refine_ls_extinction_coef     ?
loop_
    _atom_type_symbol
    _atom_type_description
    _atom_type_scat_dispersion_real
    _atom_type_scat_dispersion_imag
    _atom_type_scat_source
    'C' 'C' 0.0033 0.0016
                         'International Tables Vol C Tables 4.2.6.8 and 6.1.1.4'
    'H' 'H' 0.0000 0.0000
                         'International Tables Vol C Tables 4.2.6.8 and 6.1.1.4'
    'N' 'N' 0.0061 0.0033
                         'International Tables Vol C Tables 4.2.6.8 and 6.1.1.4'
    'O' 'O' 0.0106 0.0060
                         'International Tables Vol C Tables 4.2.6.8 and 6.1.1.4'
    'Br' 'Br' -0.2901 2.4595
                         'International Tables Vol C Tables 4.2.6.8 and 6.1.1.4'
_computing_data_collection     '<i>CrysAlis PRO</i> (Oxford Diffraction, 2010)'
_computing_cell_refinement     '<i>CrysAlis PRO</i> (Oxford Diffraction, 2010)'
_computing_data_reduction     '<i>CrysAlis RED</i> (Oxford Diffraction, 2010)'
_computing_structure_solution     '<i>SHELXS97</i> (Sheldrick, 2008)'
_computing_structure_refinement     '<i>SHELXL97</i> (Sheldrick, 2008)'
_computing_molecular_graphics     '<i>SHELXTL</i> (Sheldrick, 2008)'
_computing_publication_material     '<i>SHELXTL</i> (Sheldrick, 2008)'
loop_
    _atom_site_type_symbol
    _atom_site_label
    _atom_site_fract_x
    _atom_site_fract_y
    _atom_site_fract_z
    _atom_site_U_iso_or_equiv
    _atom_site_adp_type
    _atom_site_calc_flag
    _atom_site_refinement_flags
    _atom_site_occupancy
    _atom_site_symmetry_multiplicity
    _atom_site_disorder_assembly
    _atom_site_disorder_group
    Br Br1 0.13746(6) 0.87278(3) 0.09518(4) 0.05337(14) Uani d . 1 1 . .
    Br Br2 0.30614(5) 0.27415(4) -0.01150(3) 0.04699(13) Uani d . 1 1 . .
    O O1 0.2257(4) 0.2652(3) 0.5162(2) 0.0654(8) Uani d . 1 1 . .
    O O2 0.2736(3) 0.5047(2) 0.5174(2) 0.0455(6) Uani d . 1 1 . .
    O O3 0.2313(3) -0.0469(2) 0.3783(2) 0.0538(7) Uani d . 1 1 . .
    O O4 0.6102(3) 0.2554(2) 0.2194(2) 0.0447(6) Uani d . 1 1 . .
    N N1 0.3244(3) 0.1887(2) 0.2730(2) 0.0273(6) Uani d . 1 1 . .
    C C1 0.2881(5) 0.4583(4) 0.6502(3) 0.0501(9) Uani d . 1 1 . .
    H H1A 0.3009 0.5492 0.6844 0.075 Uiso calc R 1 1 . .
    H H1B 0.3942 0.3848 0.6553 0.075 Uiso calc R 1 1 . .
    H H1C 0.1789 0.4095 0.7009 0.075 Uiso calc R 1 1 . .
    C C2 0.2475(4) 0.3942(3) 0.4608(3) 0.0327(7) Uani d . 1 1 . .
    C C3 0.2407(4) 0.4522(3) 0.3230(3) 0.0280(7) Uani d . 1 1 . .
    C C4 0.2016(4) 0.6093(3) 0.2801(3) 0.0307(7) Uani d . 1 1 . .
    H H4A 0.1821 0.6801 0.3377 0.037 Uiso calc R 1 1 . .
    C C5 0.1916(4) 0.6603(3) 0.1535(3) 0.0331(7) Uani d . 1 1 . .
    C C6 0.2210(4) 0.5630(3) 0.0665(3) 0.0347(8) Uani d . 1 1 . .
    H H6A 0.2134 0.6009 -0.0206 0.042 Uiso calc R 1 1 . .
    C C7 0.2621(4) 0.4075(3) 0.1094(3) 0.0296(7) Uani d . 1 1 . .
    C C8 0.2720(4) 0.3498(3) 0.2359(3) 0.0276(7) Uani d . 1 1 . .
    C C9 0.1899(4) 0.0844(3) 0.3316(3) 0.0355(8) Uani d . 1 1 . .
    C C10 -0.0001(5) 0.1457(4) 0.3313(4) 0.0465(9) Uani d . 1 1 . .
    H H10A -0.0798 0.0614 0.3641 0.070 Uiso calc R 1 1 . .
    H H10B -0.0102 0.1924 0.2431 0.070 Uiso calc R 1 1 . .
    H H10C -0.0359 0.2239 0.3865 0.070 Uiso calc R 1 1 . .
    C C11 0.5116(5) 0.1516(3) 0.2524(3) 0.0344(8) Uani d . 1 1 . .
    C C12 0.5843(5) -0.0138(4) 0.2654(4) 0.0577(11) Uani d . 1 1 . .
    H H12A 0.7103 -0.0208 0.2173 0.086 Uiso calc R 1 1 . .
    H H12B 0.5118 -0.0714 0.2308 0.086 Uiso calc R 1 1 . .
    H H12C 0.5785 -0.0575 0.3565 0.086 Uiso calc R 1 1 . .
loop_
    _atom_site_aniso_label
    _atom_site_aniso_U_11
    _atom_site_aniso_U_22
    _atom_site_aniso_U_33
    _atom_site_aniso_U_12
    _atom_site_aniso_U_13
    _atom_site_aniso_U_23
    Br1 0.0831(3) 0.02434(17) 0.0510(2) 0.00970(17) -0.0241(2) -0.00047(15)
    Br2 0.0767(3) 0.03558(18) 0.0315(2) -0.00369(17) -0.01384(17) -0.01074(14)
    O1 0.128(3) 0.0388(13) 0.0342(14) -0.0195(15) -0.0302(15) 0.0034(11)
    O2 0.0726(17) 0.0369(12) 0.0323(13) -0.0037(12) -0.0202(12) -0.0084(10)
    O3 0.0661(18) 0.0289(12) 0.0581(17) -0.0092(12) -0.0070(13) 0.0061(11)
    O4 0.0358(14) 0.0382(12) 0.0600(17) -0.0055(11) -0.0124(11) -0.0050(11)
    N1 0.0329(15) 0.0171(11) 0.0305(14) -0.0010(10) -0.0078(11) -0.0009(10)
    C1 0.067(3) 0.057(2) 0.034(2) -0.0039(19) -0.0207(18) -0.0143(17)
    C2 0.041(2) 0.0287(15) 0.0307(17) 0.0017(14) -0.0128(14) -0.0078(14)
    C3 0.0289(17) 0.0247(14) 0.0307(17) 0.0013(13) -0.0103(13) -0.0035(12)
    C4 0.0350(18) 0.0253(14) 0.0332(17) 0.0015(13) -0.0101(14) -0.0076(13)
    C5 0.0384(19) 0.0211(13) 0.0383(19) 0.0014(13) -0.0115(14) -0.0008(13)
    C6 0.041(2) 0.0314(15) 0.0301(18) -0.0020(14) -0.0107(15) 0.0013(13)
    C7 0.0352(18) 0.0265(14) 0.0277(16) -0.0022(13) -0.0080(13) -0.0055(12)
    C8 0.0296(17) 0.0225(13) 0.0307(17) -0.0007(12) -0.0098(13) -0.0020(12)
    C9 0.047(2) 0.0299(16) 0.0297(17) -0.0079(15) -0.0066(15) -0.0038(13)
    C10 0.040(2) 0.0471(19) 0.050(2) -0.0118(17) -0.0065(17) -0.0031(17)
    C11 0.041(2) 0.0291(15) 0.0328(18) 0.0052(15) -0.0118(15) -0.0065(13)
    C12 0.048(2) 0.0378(18) 0.081(3) 0.0135(17) -0.015(2) -0.0056(19)
_geom_special_details
;
 All esds (except the esd in the dihedral angle between two l.s. planes)
 are estimated using the full covariance matrix.  The cell esds are taken
 into account individually in the estimation of esds in distances, angles
 and torsion angles; correlations between esds in cell parameters are only
 used when they are defined by crystal symmetry.  An approximate (isotropic)
 treatment of cell esds is used for estimating esds involving l.s. planes.
;
loop_
    _geom_bond_atom_site_label_1
    _geom_bond_atom_site_label_2
    _geom_bond_site_symmetry_2
    _geom_bond_distance
    _geom_bond_publ_flag
    Br1 C5 . 1.891(3) ?
    Br2 C7 . 1.889(3) ?
    O1 C2 . 1.193(3) ?
    O2 C2 . 1.318(4) ?
    O2 C1 . 1.444(4) ?
    O3 C9 . 1.209(3) ?
    O4 C11 . 1.207(4) ?
    N1 C11 . 1.400(4) ?
    N1 C9 . 1.416(4) ?
    N1 C8 . 1.439(3) ?
    C1 H1A . 0.9800 ?
    C1 H1B . 0.9800 ?
    C1 H1C . 0.9800 ?
    C2 C3 . 1.492(4) ?
    C3 C4 . 1.397(4) ?
    C3 C8 . 1.403(4) ?
    C4 C5 . 1.376(4) ?
    C4 H4A . 0.9500 ?
    C5 C6 . 1.370(4) ?
    C6 C7 . 1.387(4) ?
    C6 H6A . 0.9500 ?
    C7 C8 . 1.383(4) ?
    C9 C10 . 1.485(5) ?
    C10 H10A . 0.9800 ?
    C10 H10B . 0.9800 ?
    C10 H10C . 0.9800 ?
    C11 C12 . 1.495(4) ?
    C12 H12A . 0.9800 ?
    C12 H12B . 0.9800 ?
    C12 H12C . 0.9800 ?
loop_
    _geom_angle_atom_site_label_1
    _geom_angle_atom_site_label_2
    _geom_angle_atom_site_label_3
    _geom_angle_site_symmetry_1
    _geom_angle_site_symmetry_3
    _geom_angle
    _geom_angle_publ_flag
    C2 O2 C1 . . 115.9(3) ?
    C11 N1 C9 . . 125.7(2) ?
    C11 N1 C8 . . 114.4(2) ?
    C9 N1 C8 . . 119.8(2) ?
    O2 C1 H1A . . 109.5 ?
    O2 C1 H1B . . 109.5 ?
    H1A C1 H1B . . 109.5 ?
    O2 C1 H1C . . 109.5 ?
    H1A C1 H1C . . 109.5 ?
    H1B C1 H1C . . 109.5 ?
    O1 C2 O2 . . 123.0(3) ?
    O1 C2 C3 . . 124.9(3) ?
    O2 C2 C3 . . 112.0(3) ?
    C4 C3 C8 . . 119.5(3) ?
    C4 C3 C2 . . 119.9(3) ?
    C8 C3 C2 . . 120.5(2) ?
    C5 C4 C3 . . 119.2(3) ?
    C5 C4 H4A . . 120.4 ?
    C3 C4 H4A . . 120.4 ?
    C6 C5 C4 . . 122.5(3) ?
    C6 C5 Br1 . . 118.1(2) ?
    C4 C5 Br1 . . 119.3(2) ?
    C5 C6 C7 . . 117.9(3) ?
    C5 C6 H6A . . 121.0 ?
    C7 C6 H6A . . 121.0 ?
    C8 C7 C6 . . 121.9(3) ?
    C8 C7 Br2 . . 120.3(2) ?
    C6 C7 Br2 . . 117.8(2) ?
    C7 C8 C3 . . 118.9(2) ?
    C7 C8 N1 . . 119.2(3) ?
    C3 C8 N1 . . 121.8(3) ?
    O3 C9 N1 . . 120.5(3) ?
    O3 C9 C10 . . 123.1(3) ?
    N1 C9 C10 . . 116.3(2) ?
    C9 C10 H10A . . 109.5 ?
    C9 C10 H10B . . 109.5 ?
    H10A C10 H10B . . 109.5 ?
    C9 C10 H10C . . 109.5 ?
    H10A C10 H10C . . 109.5 ?
    H10B C10 H10C . . 109.5 ?
    O4 C11 N1 . . 118.5(3) ?
    O4 C11 C12 . . 121.8(3) ?
    N1 C11 C12 . . 119.6(3) ?
    C11 C12 H12A . . 109.5 ?
    C11 C12 H12B . . 109.5 ?
    H12A C12 H12B . . 109.5 ?
    C11 C12 H12C . . 109.5 ?
    H12A C12 H12C . . 109.5 ?
    H12B C12 H12C . . 109.5 ?
loop_
    _geom_torsion_atom_site_label_1
    _geom_torsion_atom_site_label_2
    _geom_torsion_atom_site_label_3
    _geom_torsion_atom_site_label_4
    _geom_torsion_site_symmetry_1
    _geom_torsion_site_symmetry_2
    _geom_torsion_site_symmetry_3
    _geom_torsion_site_symmetry_4
    _geom_torsion
    _geom_torsion_publ_flag
    C1 O2 C2 O1 . . . . 4.5(5) ?
    C1 O2 C2 C3 . . . . -178.0(3) ?
    O1 C2 C3 C4 . . . . 156.5(3) ?
    O2 C2 C3 C4 . . . . -21.0(4) ?
    O1 C2 C3 C8 . . . . -23.1(5) ?
    O2 C2 C3 C8 . . . . 159.5(3) ?
    C8 C3 C4 C5 . . . . 1.1(4) ?
    C2 C3 C4 C5 . . . . -178.5(3) ?
    C3 C4 C5 C6 . . . . -0.9(5) ?
    C3 C4 C5 Br1 . . . . 179.7(2) ?
    C4 C5 C6 C7 . . . . 0.0(5) ?
    Br1 C5 C6 C7 . . . . 179.5(2) ?
    C5 C6 C7 C8 . . . . 0.6(5) ?
    C5 C6 C7 Br2 . . . . -179.0(2) ?
    C6 C7 C8 C3 . . . . -0.4(5) ?
    Br2 C7 C8 C3 . . . . 179.2(2) ?
    C6 C7 C8 N1 . . . . -176.8(3) ?
    Br2 C7 C8 N1 . . . . 2.8(4) ?
    C4 C3 C8 C7 . . . . -0.4(4) ?
    C2 C3 C8 C7 . . . . 179.1(3) ?
    C4 C3 C8 N1 . . . . 175.9(3) ?
    C2 C3 C8 N1 . . . . -4.6(4) ?
    C11 N1 C8 C7 . . . . 85.5(4) ?
    C9 N1 C8 C7 . . . . -97.8(3) ?
    C11 N1 C8 C3 . . . . -90.8(3) ?
    C9 N1 C8 C3 . . . . 85.9(4) ?
    C11 N1 C9 O3 . . . . 5.9(5) ?
    C8 N1 C9 O3 . . . . -170.3(3) ?
    C11 N1 C9 C10 . . . . -173.9(3) ?
    C8 N1 C9 C10 . . . . 9.9(4) ?
    C9 N1 C11 O4 . . . . -168.9(3) ?
    C8 N1 C11 O4 . . . . 7.5(4) ?
    C9 N1 C11 C12 . . . . 14.0(5) ?
    C8 N1 C11 C12 . . . . -169.6(3) ?
loop_
    _geom_hbond_atom_site_label_D
    _geom_hbond_atom_site_label_H
    _geom_hbond_atom_site_label_A
    _geom_hbond_site_symmetry_A
    _geom_hbond_distance_DH
    _geom_hbond_distance_HA
    _geom_hbond_distance_DA
    _geom_hbond_angle_DHA
    C1 H1A O4 2_666 0.98 2.44 3.404(4) 168.0
    C6 H6A O4 2_665 0.95 2.46 3.237(4) 139.5
