# Supplementary material for: Methyl 3,5-dibromo-2-diacetyl­amino­benzoate
Source: Acta Crystallogr Sect E Struct Rep Online. 2011 Aug 27;67(Pt 9):o2503. doi: 10.1107/S1600536811034568 (PMC3200936; doi:10.1107/S1600536811034568)
Supplement: Supplementary file 2 [file e-67-o2503-Isup2.hkl]

# 
# h,k,l, Fc-squared, Fo-squared, sigma(Fo-squared) and status flag 
# 
data_I
_shelx_title ' HSY1002a in P-1' 
_shelx_refln_list_code          4 
_shelx_F_calc_maximum      137.76 
_exptl_crystal_F_000       384.00 
_reflns_d_resolution_high  0.8001 
 
loop_ 
 _symmetry_equiv_pos_as_xyz 
 'x, y, z' 
 '-x, -y, -z' 
 
_cell_length_a     7.6386 
_cell_length_b     8.8870 
_cell_length_c    10.8691 
_cell_angle_alpha  78.186 
_cell_angle_beta   76.155 
_cell_angle_gamma  82.750 
 
_shelx_F_squared_multiplier     1.000 
 
loop_ 
 _refln_index_h 
 _refln_index_k 
 _refln_index_l 
 _refln_F_squared_calc 
 _refln_F_squared_meas 
 _refln_F_squared_sigma 
 _refln_observed_status 
   2   0   0    18457.82    17753.82     85.39 o 
   3   0   0        0.75        0.62      3.38 o 
   4   0   0      186.91      201.15     15.37 o 
   5   0   0      273.23      285.98     17.74 o 
   6   0   0       49.76       38.48     16.56 o 
   7   0   0      161.01      153.49     16.89 o 
   8   0   0        4.86       -4.51     11.40 o 
   9   0   0        0.01       -7.09     12.11 o 
  -9   1   0        6.05       -2.29     12.46 o 
  -8   1   0        4.08      -10.03     10.03 o 
  -7   1   0      174.69      208.12     19.25 o 
  -6   1   0        0.59       -5.34      7.89 o 
  -5   1   0      261.85      222.71     16.04 o 
  -4   1   0      181.30      187.12     12.90 o 
  -3   1   0     8006.44     8119.60     68.77 o 
  -2   1   0      310.07      324.07     11.05 o 
  -1   1   0     4742.01     4641.66     28.15 o 
   1   1   0      449.89      449.59     12.15 o 
   2   1   0    18977.99    18228.42    170.78 o 
   3   1   0      718.68      779.90     18.04 o 
   4   1   0     7858.60     7758.60     79.72 o 
   5   1   0      135.46      121.59     12.97 o 
   6   1   0      629.75      522.37     26.95 o 
   7   1   0       16.01       24.94     12.51 o 
   8   1   0        0.29      -16.47     16.47 o 
   9   1   0       23.85       24.29     12.49 o 
  -8   2   0        2.09        8.28     16.93 o 
  -7   2   0       22.79       17.51     25.12 o 
  -6   2   0       68.23       69.37     11.41 o 
  -5   2   0      654.74      627.54     38.09 o 
  -4   2   0        6.97        6.59      5.15 o 
  -3   2   0     1720.49     1769.72     31.74 o 
  -2   2   0      593.96      612.34     14.47 o 
  -1   2   0     2153.20     2246.94     16.79 o 
   0   2   0     1232.00     1276.75      9.82 o 
   1   2   0     7111.48     7097.82     33.46 o 
   2   2   0     1246.84     1221.38     15.34 o 
   3   2   0     1433.68     1512.30     24.99 o 
   4   2   0      649.57      706.06     24.65 o 
   5   2   0      212.54      179.87     14.83 o 
   6   2   0     1608.42     1688.95     48.40 o 
   7   2   0      194.52      160.27     18.34 o 
   8   2   0      149.71      105.45     16.45 o 
   9   2   0       80.28       56.73     15.41 o 
  -8   3   0       34.95       31.84     23.19 o 
  -7   3   0      199.74      206.85     31.65 o 
  -6   3   0       52.67       68.73     20.24 o 
  -5   3   0      726.03      808.62     28.34 o 
  -4   3   0        1.23        3.29      4.60 o 
  -3   3   0      951.62      929.43     24.57 o 
  -2   3   0     1609.02     1643.96     19.69 o 
  -1   3   0     8959.54     9000.42     37.77 o 
   0   3   0      380.30      386.46      6.87 o 
   1   3   0     1209.04     1228.84     12.49 o 
   2   3   0        5.48       11.06      2.01 o 
   3   3   0       40.33       46.42      4.33 o 
   4   3   0      915.62      905.00     28.15 o 
   5   3   0       91.73      103.49     11.65 o 
   6   3   0      550.82      493.42     26.29 o 
   7   3   0       63.21       55.52     12.31 o 
   8   3   0       84.83       82.11     16.00 o 
   9   3   0       35.94       38.55     14.68 o 
  -8   4   0       40.11       48.58     18.04 o 
  -7   4   0        4.18      -19.14     19.69 o 
  -6   4   0      150.62       88.34     20.80 o 
  -5   4   0       72.10       57.16      8.00 o 
  -4   4   0      585.27      537.35     29.81 o 
  -3   4   0     3746.51     3639.80     48.86 o 
  -2   4   0      663.77      647.71     12.70 o 
  -1   4   0     1984.63     2092.50     21.27 o 
   0   4   0       39.94       47.39      3.00 o 
   1   4   0     4296.57     4293.31     35.30 o 
   2   4   0      269.12      287.43      9.35 o 
   3   4   0     3454.89     3381.54     70.85 o 
   4   4   0       72.21       68.47      6.85 o 
   5   4   0       20.47        1.54      6.51 o 
   6   4   0        1.07        2.67      9.33 o 
   7   4   0       41.49       51.90     36.99 o 
   8   4   0       69.84      117.90     17.90 o 
  -7   5   0        8.43       -0.37     16.38 o 
  -6   5   0      595.10      605.65     49.14 o 
  -5   5   0        1.18       -8.28     14.54 o 
  -4   5   0      318.17      294.07     15.85 o 
  -3   5   0       29.30       39.03     11.04 o 
  -2   5   0     1423.66     1398.38     24.55 o 
  -1   5   0     1175.14     1161.42     17.91 o 
   0   5   0     2023.35     1966.04     19.31 o 
   1   5   0     3529.32     3572.95     42.09 o 
   2   5   0        2.29       11.35      5.42 o 
   3   5   0       15.32       20.02      6.43 o 
   4   5   0       24.64       28.35      5.60 o 
   5   5   0      692.79      684.49     26.38 o 
   6   5   0       28.89       -9.02     17.67 o 
   7   5   0      235.95      267.40     36.07 o 
   8   5   0        0.51       40.30     23.56 o 
  -7   6   0       12.44       10.86     16.56 o 
  -6   6   0       29.97       45.46     19.32 o 
  -5   6   0      175.83      169.31     25.76 o 
  -4   6   0      348.13      354.94     18.96 o 
  -3   6   0      359.69      354.44     14.73 o 
  -2   6   0     3272.46     3199.79     40.33 o 
  -1   6   0       40.21       44.30      4.78 o 
   0   6   0      365.97      355.88      9.10 o 
   1   6   0       51.27       56.33      5.36 o 
   2   6   0      136.60      135.43     13.43 o 
   3   6   0     1299.35     1304.05     45.09 o 
   4   6   0      174.39      166.25     14.96 o 
   5   6   0      121.12      111.34     21.90 o 
   6   6   0       42.72        3.13     16.93 o 
   7   6   0       47.94       92.38     26.87 o 
   8   6   0        0.67       18.22     21.90 o 
  -6   7   0        4.50       -6.44     18.77 o 
  -5   7   0      469.08      454.17     29.91 o 
  -4   7   0      327.66      318.65     22.03 o 
  -3   7   0      251.86      245.79     13.33 o 
  -2   7   0       37.88       33.29      8.58 o 
  -1   7   0       40.69       35.18      4.83 o 
   0   7   0     2206.49     2255.00     35.47 o 
   1   7   0       28.30       22.12      6.75 o 
   2   7   0      536.29      536.41     20.70 o 
   3   7   0      320.84      317.41     20.20 o 
   4   7   0        0.12      -10.69     10.69 o 
   5   7   0        3.20      -20.06     20.06 o 
   6   7   0       38.10       23.00     20.24 o 
   7   7   0       63.69       52.63     22.82 o 
  -5   8   0       39.99       27.08     10.52 o 
  -4   8   0       32.84       23.38     21.07 o 
  -3   8   0      362.18      348.59     20.02 o 
  -2   8   0      308.57      358.72     19.58 o 
  -1   8   0      632.60      617.99     28.28 o 
   0   8   0     1180.78     1223.75     48.78 o 
   1   8   0       16.59       18.78      6.35 o 
   2   8   0       94.23       84.49     10.03 o 
   3   8   0        0.04       -8.55      8.55 o 
   4   8   0      615.26      581.73     26.41 o 
   5   8   0       13.28       18.45     10.26 o 
   6   8   0       57.28       51.16     24.29 o 
  -4   9   0       50.75       60.55     18.59 o 
  -3   9   0      770.35      746.44     44.72 o 
  -2   9   0       42.50       54.25     16.01 o 
  -1   9   0        1.48       -2.38      8.37 o 
   0   9   0       68.58       76.85     10.47 o 
   1   9   0      699.00      682.74     24.09 o 
   2   9   0      643.77      682.81     46.47 o 
   3   9   0      129.50      122.92     14.58 o 
   4   9   0      238.92      261.81     23.67 o 
   5   9   0        0.08       -7.96      9.74 o 
  -2  10   0      127.39      127.31     19.69 o 
  -1  10   0      889.07      881.02     34.00 o 
   0  10   0       48.79       63.54     12.08 o 
   1  10   0      731.79      724.82     26.58 o 
   2  10   0       57.97       60.95     20.43 o 
   3  10   0        0.33       -9.27     13.34 o 
   4  10   0        8.89       -3.84     12.89 o 
  -3 -10   1      101.39       80.96     17.40 o 
  -2 -10   1       12.58       18.91     11.63 o 
  -1 -10   1      167.40      180.17     14.42 o 
   0 -10   1      252.39      253.37     19.35 o 
   1 -10   1      608.54      609.87     28.56 o 
   2 -10   1        0.47       12.07     10.33 o 
  -5  -9   1       29.19       12.82     13.89 o 
  -4  -9   1        2.15      -12.21     12.21 o 
  -3  -9   1       31.62        8.66      9.63 o 
  -2  -9   1      666.69      702.80     34.73 o 
  -1  -9   1      362.24      356.97     18.35 o 
   0  -9   1       61.61       74.14     10.07 o 
   1  -9   1       57.74       65.31     15.37 o 
   2  -9   1      181.06      170.61     15.62 o 
   3  -9   1      484.94      419.72     23.87 o 
   4  -9   1       72.13       79.50     21.16 o 
  -6  -8   1       36.05      -22.82     24.48 o 
  -5  -8   1       90.03       92.59     15.25 o 
  -4  -8   1      504.78      511.09     28.57 o 
  -3  -8   1       87.31       89.83     13.63 o 
  -2  -8   1      912.72      892.38     33.05 o 
  -1  -8   1       79.39       83.49      9.39 o 
   0  -8   1      346.49      355.37     16.25 o 
   1  -8   1      524.71      503.68     27.33 o 
   2  -8   1      711.48      745.42     34.32 o 
   3  -8   1      577.60      584.11     25.90 o 
   4  -8   1        7.47        1.66     13.25 o 
   5  -8   1        4.73       -2.21     10.80 o 
  -7  -7   1       35.58        6.63     17.12 o 
  -6  -7   1       16.11       -1.29     18.22 o 
  -5  -7   1      382.34      344.53     45.55 o 
  -4  -7   1       12.85       10.04      8.53 o 
  -3  -7   1        2.94       16.71      8.17 o 
  -2  -7   1      924.44      981.47     31.97 o 
  -1  -7   1       46.66       46.41      6.31 o 
   0  -7   1     2775.03     2609.31     32.36 o 
   1  -7   1      219.04      220.71     11.50 o 
   2  -7   1      287.75      283.38     13.46 o 
   3  -7   1        3.35        7.06      5.62 o 
   4  -7   1      488.03      499.18     25.79 o 
   5  -7   1      361.89      342.62     38.92 o 
   6  -7   1      124.09      141.52     28.53 o 
  -7  -6   1       38.75       -4.23     19.14 o 
  -6  -6   1        7.08      -19.51     19.51 o 
  -5  -6   1        2.97       -3.93      8.91 o 
  -4  -6   1      101.23       88.66     11.94 o 
  -3  -6   1      950.73      989.55     31.67 o 
  -2  -6   1     1482.68     1485.27     39.02 o 
  -1  -6   1      298.00      246.71     11.15 o 
   0  -6   1        3.15        5.86      3.67 o 
   1  -6   1      693.48      700.04     14.71 o 
   2  -6   1     2419.94     2365.73     28.02 o 
   3  -6   1      111.85      112.16      9.13 o 
   4  -6   1     1962.84     1978.53    123.85 o 
   5  -6   1       31.01       35.89     16.01 o 
   6  -6   1        5.68      -17.48     17.48 o 
   7  -6   1        5.63      -24.66     24.66 o 
  -8  -5   1        5.70       -1.84     17.12 o 
  -7  -5   1       80.24       54.66     19.32 o 
  -6  -5   1       36.14       39.75     15.64 o 
  -5  -5   1     1071.46     1064.87     37.27 o 
  -4  -5   1      117.31      131.27     27.33 o 
  -3  -5   1      941.68      966.39     29.12 o 
  -2  -5   1      158.31      197.64     12.88 o 
  -1  -5   1      842.05      794.92     17.02 o 
   0  -5   1      880.34      870.94     12.76 o 
   1  -5   1     2316.42     2244.21     20.29 o 
   2  -5   1     1190.41     1202.95     18.01 o 
   3  -5   1        0.80        3.63      5.66 o 
   4  -5   1       17.86       17.17     12.05 o 
   5  -5   1        7.70       12.70     12.97 o 
   6  -5   1      599.30      654.61     50.61 o 
   7  -5   1       14.75       14.17     18.40 o 
  -8  -4   1       97.75       76.93     19.88 o 
  -7  -4   1        1.46       -9.22     10.43 o 
  -6  -4   1      103.64      112.38     20.98 o 
  -5  -4   1        0.14       -7.14      7.65 o 
  -4  -4   1        0.78        5.72      8.19 o 
  -3  -4   1     2070.87     2059.32     28.49 o 
  -2  -4   1        6.93       13.80      4.68 o 
  -1  -4   1    10381.13    10280.14     54.11 o 
   0  -4   1     1378.40     1557.17     15.41 o 
   1  -4   1     2130.24     2372.75     31.02 o 
   3  -4   1     1426.64     1355.44     40.58 o 
   4  -4   1      316.44      317.85     22.18 o 
   5  -4   1      140.82      134.13     12.20 o 
   6  -4   1       89.20       92.38     21.53 o 
   7  -4   1       25.03       19.14     17.67 o 
   8  -4   1        9.75       32.94     20.80 o 
  -8  -3   1        5.06       -4.68     22.45 o 
  -7  -3   1       62.84       45.05     11.58 o 
  -6  -3   1       91.80       68.85     10.83 o 
  -5  -3   1      160.06      144.85     13.44 o 
  -4  -3   1     2785.45     2736.65     36.89 o 
  -3  -3   1      499.39      464.58     13.34 o 
  -2  -3   1      260.39      235.17      9.62 o 
  -1  -3   1      523.29      557.05     11.33 o 
   0  -3   1      843.82      894.37     10.76 o 
   1  -3   1     6499.48     6382.99    107.57 o 
   2  -3   1      105.52      139.11      8.79 o 
   3  -3   1     5590.55     5718.66    104.90 o 
   4  -3   1      658.53      749.57     43.06 o 
   5  -3   1       64.34       34.23     12.88 o 
   6  -3   1       82.77      104.35     21.35 o 
   7  -3   1       78.87       90.73     22.64 o 
   8  -3   1       34.74       23.92     18.04 o 
  -9  -2   1       26.44      -14.38     14.38 o 
  -8  -2   1        2.30       -2.90     11.51 o 
  -7  -2   1      256.24      215.60     19.83 o 
  -6  -2   1       12.96       -2.15      8.24 o 
  -5  -2   1      237.06      256.57     17.11 o 
  -4  -2   1       26.14       29.97      6.91 o 
  -3  -2   1      112.46      119.20      6.88 o 
  -2  -2   1     7183.71     7103.42     56.37 o 
  -1  -2   1     2850.32     2935.37     29.15 o 
   0  -2   1     6070.89     6118.83     34.88 o 
   1  -2   1     1029.85     1122.11     18.07 o 
   2  -2   1      679.63      672.70     20.20 o 
   3  -2   1     1504.25     1416.73     34.31 o 
   4  -2   1      123.29      114.73      6.57 o 
   5  -2   1     2616.76     2705.28     43.34 o 
   6  -2   1      269.06      297.15     20.02 o 
   7  -2   1      209.22      181.28     18.13 o 
   8  -2   1       39.77        7.36     17.48 o 
   9  -2   1        0.40      -16.56     20.24 o 
  -9  -1   1        2.22       -6.51     14.42 o 
  -8  -1   1       39.37       29.30     11.47 o 
  -7  -1   1        1.42       -7.06      9.46 o 
  -6  -1   1        2.60       -0.69      8.43 o 
  -5  -1   1      760.93      741.26     27.97 o 
  -4  -1   1     1486.18     1490.33     33.70 o 
  -3  -1   1     2079.12     2155.09     33.87 o 
  -2  -1   1     8977.78     8720.72     55.93 o 
  -1  -1   1      122.85      140.33      5.98 o 
   0  -1   1     1029.67     1075.12     12.33 o 
   1  -1   1      372.85      424.57     16.75 o 
   2  -1   1     6125.62     5869.57     83.00 o 
   3  -1   1      309.83      271.36     13.66 o 
   4  -1   1     1202.81     1209.02     32.63 o 
   5  -1   1      210.40      225.27     21.53 o 
   6  -1   1        9.86       12.96      9.75 o 
   7  -1   1      128.17      170.85     18.14 o 
   8  -1   1       54.83       45.09     12.79 o 
   9  -1   1       61.21       74.91     15.83 o 
  -9   0   1        0.50        3.52     12.23 o 
  -8   0   1       35.53       24.63     11.52 o 
  -7   0   1      133.46      105.61     26.04 o 
  -6   0   1      148.83      143.91     14.83 o 
  -5   0   1     1035.22     1064.97     58.89 o 
  -4   0   1     1701.77     1727.53     35.85 o 
  -3   0   1      739.22      839.77     20.86 o 
  -2   0   1     1668.27     1658.95     20.80 o 
  -1   0   1     5695.97     5852.17     22.50 o 
   1   0   1     4395.60     4308.78     33.31 o 
   2   0   1     7686.59     7480.77     58.58 o 
   3   0   1     1323.48     1411.12     31.30 o 
   4   0   1      655.14      733.38     33.40 o 
   5   0   1      509.27      526.88     24.94 o 
   6   0   1      369.78      350.15     22.35 o 
   7   0   1      123.78      151.09     17.33 o 
   8   0   1        1.25       -8.07     26.59 o 
   9   0   1        5.11       10.45     13.21 o 
  -8   1   1        7.10       -0.22     10.26 o 
  -7   1   1      316.01      299.83     23.15 o 
  -6   1   1      125.21      126.97     13.80 o 
  -5   1   1      332.42      336.35     18.88 o 
  -4   1   1      263.43      279.71     15.06 o 
  -3   1   1     3745.10     3751.50     43.89 o 
  -2   1   1     3999.33     4037.58     28.60 o 
  -1   1   1     3286.24     3380.65     18.49 o 
   1   1   1     1561.73     1579.01     30.55 o 
   2   1   1      771.00      742.91     18.63 o 
   3   1   1     1111.74     1231.75     29.34 o 
   4   1   1     6519.58     6802.15    148.24 o 
   5   1   1        2.66       -5.90      6.70 o 
   6   1   1      360.14      352.44     22.99 o 
   7   1   1       16.38       17.30      9.76 o 
   8   1   1        2.40        7.44     10.53 o 
   9   1   1       31.49       23.03     13.20 o 
  -8   2   1       20.09       15.83     14.72 o 
  -7   2   1       11.76       -1.14      8.38 o 
  -6   2   1       67.45       75.29     18.68 o 
  -5   2   1     1146.95     1159.83     37.27 o 
  -4   2   1      993.61     1028.41     27.95 o 
  -3   2   1     4734.54     4677.37     33.95 o 
  -2   2   1      120.54      132.50      3.70 o 
  -1   2   1      118.12      119.26      3.86 o 
   0   2   1     4890.73     4840.69     32.45 o 
   1   2   1     4165.00     4095.81     69.01 o 
   2   2   1     2969.95     3024.16     29.33 o 
   3   2   1      555.16      528.18     15.80 o 
   4   2   1       42.17       37.34      5.63 o 
   5   2   1      147.54      152.57     11.79 o 
   6   2   1     1712.60     1917.09     72.33 o 
   7   2   1       75.02       67.30     13.45 o 
   8   2   1      339.91      342.47     27.01 o 
   9   2   1        7.45        0.03     13.15 o 
  -8   3   1       50.35      -24.66     24.66 o 
  -7   3   1        6.23       -0.18     14.35 o 
  -6   3   1      457.11      488.24     34.87 o 
  -5   3   1      435.24      443.55     21.53 o 
  -4   3   1      222.97      213.15     15.00 o 
  -3   3   1      185.75      202.47      5.64 o 
  -2   3   1      421.38      432.48      7.57 o 
  -1   3   1     8950.45     8950.26     39.76 o 
   0   3   1     1086.85     1174.62     12.86 o 
   1   3   1     1953.44     1907.23     19.55 o 
   2   3   1      141.75      151.64      7.47 o 
   3   3   1     2467.55     2387.10     40.60 o 
   4   3   1      493.42      511.57     17.70 o 
   5   3   1      921.03      908.58     39.73 o 
   6   3   1      321.76      352.00     23.69 o 
   7   3   1       53.47       52.50     13.22 o 
   8   3   1        8.76       19.10     13.34 o 
   9   3   1        4.23       17.15      9.93 o 
  -8   4   1      101.34       71.41     23.92 o 
  -7   4   1        0.86       -6.63     13.99 o 
  -6   4   1        3.27      -12.33     17.12 o 
  -5   4   1        9.31        5.89     10.49 o 
  -4   4   1     1944.79     2001.92     39.11 o 
  -3   4   1      755.45      760.59     13.52 o 
  -2   4   1      970.13      951.97     15.24 o 
  -1   4   1     3050.25     3135.94     46.11 o 
   0   4   1        1.55        3.04      1.53 o 
   1   4   1      829.54      779.99     14.17 o 
   2   4   1      541.74      519.31     13.87 o 
   3   4   1     5792.84     5599.95     38.62 o 
   4   4   1        2.91        6.99      5.98 o 
   5   4   1      325.08      331.85     15.94 o 
   6   4   1      100.41      105.88     13.86 o 
   7   4   1       53.45       53.54     12.64 o 
   8   4   1        1.46        6.66     21.35 o 
   9   4   1        7.55       -0.89     13.17 o 
  -7   5   1        1.32      -21.16     21.16 o 
  -6   5   1      279.23      259.30     34.60 o 
  -5   5   1        1.69      -11.04     11.96 o 
  -4   5   1     2543.01     2377.24    127.44 o 
  -3   5   1        5.91        8.76      3.49 o 
  -2   5   1       47.57       57.02      4.64 o 
  -1   5   1      365.97      365.31      9.80 o 
   0   5   1     2157.38     2059.62     18.94 o 
   1   5   1     3142.79     3100.96     23.48 o 
   2   5   1      746.17      732.72     15.77 o 
   3   5   1      560.58      564.24     17.07 o 
   4   5   1       89.65       66.41      9.08 o 
   5   5   1      201.50      200.15     12.00 o 
   6   5   1       26.81       38.94     15.55 o 
   7   5   1       98.16      115.76     25.21 o 
   8   5   1        1.55       -3.31     19.32 o 
  -7   6   1      185.35      189.55     33.13 o 
  -6   6   1       47.14       13.07     15.83 o 
  -5   6   1       47.53       48.77     16.56 o 
  -4   6   1       24.87       15.46     10.67 o 
  -3   6   1       14.92       37.08      7.32 o 
  -2   6   1     2961.00     2944.32     30.57 o 
  -1   6   1       83.10       92.18      6.05 o 
   0   6   1     1121.37     1126.17     15.59 o 
   1   6   1       70.59       75.56      4.15 o 
   2   6   1      303.44      267.19      9.61 o 
   3   6   1     1406.93     1389.05     24.46 o 
   4   6   1      686.65      667.80     20.91 o 
   5   6   1     1101.37     1124.08     62.02 o 
   6   6   1       57.30       63.31     21.53 o 
   7   6   1       12.35        8.83     17.30 o 
   8   6   1        0.40       -6.15     14.16 o 
  -6   7   1       18.62        9.75     17.48 o 
  -5   7   1      278.49      280.77     30.64 o 
  -4   7   1      218.85      212.08     18.65 o 
  -3   7   1      467.88      453.52     17.02 o 
  -2   7   1      254.58      235.73     15.92 o 
  -1   7   1        0.91       -2.08      3.61 o 
   0   7   1     1498.43     1504.70     28.72 o 
   1   7   1       68.12       61.65      6.16 o 
   2   7   1     3486.50     3425.62     50.91 o 
   3   7   1       16.32        7.75      7.54 o 
   4   7   1      138.65      140.66     13.20 o 
   5   7   1        8.50        4.34     11.83 o 
   6   7   1        1.03        3.77     16.10 o 
   7   7   1      141.68      170.75     23.41 o 
  -5   8   1      149.23      178.49     20.20 o 
  -4   8   1       70.53       58.89     12.36 o 
  -3   8   1      189.63      196.99     16.92 o 
  -2   8   1       26.74       19.53      8.43 o 
  -1   8   1     1107.59     1089.63     25.67 o 
   0   8   1      809.20      821.97     27.65 o 
   1   8   1      121.58      113.65     10.19 o 
   2   8   1      246.74      255.66     15.75 o 
   3   8   1        1.52       -8.36      8.36 o 
   4   8   1      606.96      616.06     27.00 o 
   5   8   1        1.21       -3.83     12.97 o 
   6   8   1      153.50      147.02     22.55 o 
   7   8   1        1.18        1.55     16.04 o 
  -4   9   1       89.16       76.93     21.35 o 
  -3   9   1      892.31      938.76     50.24 o 
  -2   9   1       80.68       98.06     12.94 o 
  -1   9   1      361.63      327.33     19.51 o 
   0   9   1      152.09      144.36     12.21 o 
   1   9   1      424.73      400.74     18.73 o 
   2   9   1       22.90       26.47     11.55 o 
   3   9   1      458.80      463.79     28.86 o 
   4   9   1      131.66      125.41     14.52 o 
   5   9   1       33.38       51.37     17.02 o 
   6   9   1        1.31       13.31     19.60 o 
  -3  10   1       42.74       73.25     19.69 o 
  -2  10   1       85.76       82.26     19.69 o 
  -1  10   1      325.73      347.45     21.90 o 
   0  10   1       78.16       81.18     12.33 o 
   1  10   1      701.68      725.89     26.23 o 
   2  10   1       40.62       43.26     12.56 o 
   3  10   1       49.27       44.82     19.69 o 
   4  10   1        4.63       -8.28     15.73 o 
   1  11   1        5.75        6.49      9.95 o 
  -2 -10   2       16.72        7.32     18.40 o 
  -1 -10   2        5.23       11.08     13.16 o 
   0 -10   2      121.64      134.62     19.78 o 
   1 -10   2      699.43      750.20     31.86 o 
   2 -10   2       18.68       35.40     14.81 o 
  -4  -9   2       33.56       32.42     16.10 o 
  -3  -9   2       25.66       21.08     12.24 o 
  -2  -9   2      851.97      891.83     50.61 o 
  -1  -9   2      109.44      103.39     11.38 o 
   0  -9   2      678.07      676.93     27.57 o 
   1  -9   2      350.20      323.80     19.81 o 
   2  -9   2       27.21       34.05      9.23 o 
   3  -9   2       68.98       63.70     12.13 o 
   4  -9   2       86.40       99.56     21.72 o 
  -6  -8   2        2.49      -23.56     23.56 o 
  -5  -8   2      109.46      102.41     16.17 o 
  -4  -8   2      118.49      105.43     15.46 o 
  -3  -8   2      203.83      213.33     19.50 o 
  -2  -8   2      115.96      124.61     13.99 o 
  -1  -8   2       12.99       14.91      6.55 o 
   0  -8   2      373.61      350.23     16.20 o 
   1  -8   2       90.60       87.14     11.26 o 
   2  -8   2     2296.17     2255.69     47.99 o 
   3  -8   2      673.47      635.53     27.61 o 
   4  -8   2      221.89      222.37     18.21 o 
   5  -8   2       85.97       69.75     18.04 o 
  -6  -7   2        9.65        2.39     18.22 o 
  -5  -7   2      175.98      178.96     18.83 o 
  -4  -7   2       31.01       47.12     11.79 o 
  -3  -7   2       41.21       56.98     10.83 o 
  -2  -7   2      536.34      557.56     24.58 o 
  -1  -7   2     2107.75     2114.53     33.74 o 
   0  -7   2     1902.31     1964.56     36.74 o 
   1  -7   2      494.97      474.93     24.54 o 
   2  -7   2      811.21      822.12     34.23 o 
   3  -7   2        2.90        6.83      5.99 o 
   4  -7   2      245.10      227.10     14.77 o 
   5  -7   2      122.70      119.40     12.02 o 
   6  -7   2      171.13      169.86     30.18 o 
  -7  -6   2       44.83       35.52     20.24 o 
  -6  -6   2       43.96       55.76     22.08 o 
  -5  -6   2       34.63       35.29     10.48 o 
  -4  -6   2        1.23       16.37      8.03 o 
  -3  -6   2     1141.77     1171.88     34.99 o 
  -2  -6   2      457.60      457.89     20.69 o 
  -1  -6   2     2135.47     2113.54     30.93 o 
   0  -6   2      280.67      283.92     11.22 o 
   1  -6   2      114.06      110.73      5.98 o 
   2  -6   2      780.34      783.93     16.65 o 
   3  -6   2      647.00      625.47     20.07 o 
   4  -6   2     1323.67     1386.70    109.68 o 
   5  -6   2       43.16       41.91     10.31 o 
   6  -6   2       15.29       -2.39     16.19 o 
   7  -6   2        7.05       -5.52     18.59 o 
  -7  -5   2        1.41      -17.12     17.12 o 
  -6  -5   2       85.54       57.60     19.51 o 
  -5  -5   2      708.25      663.92     28.60 o 
  -4  -5   2      397.17      402.27     21.16 o 
  -3  -5   2      986.82      994.43     29.85 o 
  -2  -5   2      129.84      139.04     11.19 o 
  -1  -5   2      438.89      464.31     13.34 o 
   0  -5   2       81.15       80.04      5.95 o 
   1  -5   2     5219.17     5169.87     42.73 o 
   2  -5   2      890.85      906.96     16.54 o 
   3  -5   2      500.16      531.19     22.91 o 
   4  -5   2        1.25       -4.36      6.28 o 
   5  -5   2      113.67      118.04     16.38 o 
   6  -5   2      326.40      341.68     64.50 o 
   7  -5   2        4.76      -13.62     19.14 o 
  -8  -4   2        8.49      -23.74     23.74 o 
  -7  -4   2        2.83       10.31     14.72 o 
  -6  -4   2      241.29      243.90     19.25 o 
  -5  -4   2       15.14        6.28      5.53 o 
  -4  -4   2      200.36      213.48     11.29 o 
  -3  -4   2      423.02      441.15     13.30 o 
  -2  -4   2     1799.41     1805.65     20.76 o 
  -1  -4   2     5260.28     5392.86     40.19 o 
   0  -4   2     1301.42     1366.51     32.13 o 
   1  -4   2     3105.12     3237.76     36.35 o 
   2  -4   2      141.36      157.71      8.65 o 
   3  -4   2      760.12      741.79     20.21 o 
   4  -4   2     1416.04     1441.87    119.62 o 
   5  -4   2     1187.69     1160.70    128.27 o 
   6  -4   2      140.22      160.48     27.61 o 
   7  -4   2        1.14       -4.78     19.51 o 
   8  -4   2        0.20       -9.20     17.12 o 
  -8  -3   2        3.40       -5.27     12.24 o 
  -7  -3   2        0.79       -5.28      9.48 o 
  -6  -3   2       11.70       13.39      7.73 o 
  -5  -3   2      130.64      130.92     12.95 o 
  -4  -3   2     1548.73     1513.65     27.06 o 
  -3  -3   2      801.06      811.99     17.30 o 
  -2  -3   2     1996.35     1953.26     21.94 o 
  -1  -3   2       31.02       31.02      4.79 o 
   0  -3   2      539.90      565.05     22.82 o 
   1  -3   2     5209.49     5315.02     44.14 o 
   2  -3   2     1697.71     1757.69     26.50 o 
   3  -3   2     4646.33     4734.68    136.00 o 
   4  -3   2      208.08      203.63     16.47 o 
   5  -3   2      351.10      365.67     33.86 o 
   6  -3   2       10.82        6.26     15.09 o 
   7  -3   2      126.83      156.61     30.18 o 
   8  -3   2       59.47       84.29     27.42 o 
  -8  -2   2       20.22       -7.55     11.29 o 
  -7  -2   2       88.33       44.32     11.54 o 
  -6  -2   2      369.35      369.91     22.95 o 
  -5  -2   2       70.88       67.54     10.80 o 
  -4  -2   2      768.85      803.18     19.06 o 
  -3  -2   2       32.36       40.87      4.42 o 
  -2  -2   2      289.01      283.24      8.36 o 
  -1  -2   2      273.37      269.43     13.80 o 
   0  -2   2     9124.61     8889.17     37.30 o 
   1  -2   2     5407.19     5376.67     38.04 o 
   2  -2   2     1424.59     1429.41     18.00 o 
   3  -2   2        0.96       11.28      8.37 o 
   4  -2   2      121.87      135.41     12.94 o 
   5  -2   2     1689.72     1830.20    133.98 o 
   6  -2   2       34.79       24.29     14.72 o 
   7  -2   2      558.48      555.60     48.77 o 
   8  -2   2        0.82       15.09     16.19 o 
   9  -2   2        7.87        4.23     18.04 o 
  -8  -1   2        0.84      -10.85     10.85 o 
  -7  -1   2      103.65      134.12     16.56 o 
  -6  -1   2      149.06      158.40     15.67 o 
  -5  -1   2       75.94       69.16     10.46 o 
  -4  -1   2      376.97      351.79     20.06 o 
  -3  -1   2     2233.78     2129.65     25.12 o 
  -2  -1   2     5206.95     5114.86     30.04 o 
  -1  -1   2     4175.74     4331.98     35.08 o 
   0  -1   2     6343.36     6221.52     39.54 o 
   1  -1   2     2021.95     2096.93     26.96 o 
   2  -1   2     4081.83     4057.32     32.77 o 
   3  -1   2     2651.43     2649.93     43.71 o 
   4  -1   2      681.35      625.82     17.95 o 
   5  -1   2      828.51      844.85     21.55 o 
   6  -1   2        6.80        7.02      9.28 o 
   7  -1   2        4.02       12.15     16.56 o 
   8  -1   2        0.95      -10.86     16.38 o 
   9  -1   2      100.19      112.81     27.61 o 
  -8   0   2        2.65       -9.71     14.63 o 
  -7   0   2       35.80       15.75      9.28 o 
  -6   0   2       81.53       80.28     12.02 o 
  -5   0   2     1510.74     1481.44     38.10 o 
  -4   0   2        8.42       18.28     12.33 o 
  -3   0   2     1404.01     1371.41     21.96 o 
  -2   0   2      191.06      194.43      5.46 o 
  -1   0   2     2470.92     2491.60     20.93 o 
   0   0   2     1436.08     1543.67     26.87 o 
   1   0   2      308.36      345.43     12.33 o 
   2   0   2    13784.27    13178.85     52.04 o 
   3   0   2       33.88       37.32      5.24 o 
   4   0   2      116.37      108.03      8.85 o 
   5   0   2      194.35      191.43     11.54 o 
   6   0   2      442.44      477.55     17.31 o 
   7   0   2      153.12      167.58     17.76 o 
   8   0   2       76.21       74.89     34.97 o 
   9   0   2        1.08        2.94     16.19 o 
  -8   1   2       10.09        6.44     10.48 o 
  -7   1   2       49.11       49.05     11.70 o 
  -6   1   2        2.01       -1.73      7.74 o 
  -5   1   2      179.27      180.85     22.18 o 
  -4   1   2      113.40      155.13     25.76 o 
  -3   1   2      483.54      467.51     12.36 o 
  -2   1   2      262.22      282.64      8.21 o 
  -1   1   2    10765.14    10838.11     75.09 o 
   0   1   2      766.85      785.30     21.90 o 
   1   1   2      344.87      397.14     15.46 o 
   2   1   2      119.98      140.57     14.26 o 
   3   1   2     2551.44     2648.20     34.02 o 
   4   1   2     2218.24     2230.67     35.91 o 
   5   1   2       96.32      106.55      8.36 o 
   6   1   2      636.83      602.47     24.16 o 
   7   1   2       10.94       12.07      6.38 o 
   8   1   2        0.56       -5.81     11.19 o 
   9   1   2        8.43       19.38     13.44 o 
  -8   2   2      106.80      124.41     26.68 o 
  -7   2   2        2.92        2.44      8.22 o 
  -6   2   2        4.37        6.79      7.47 o 
  -5   2   2      222.33      225.89     20.89 o 
  -4   2   2      329.66      296.40     11.16 o 
  -3   2   2     1087.92     1085.06     17.78 o 
  -2   2   2       10.53        9.85      2.47 o 
  -1   2   2       63.45       60.73      6.07 o 
   0   2   2      341.33      345.37      9.73 o 
   1   2   2     8222.09     8095.90     49.68 o 
   2   2   2     5026.87     4937.89     87.05 o 
   3   2   2     2369.43     2209.99     27.91 o 
   4   2   2     1919.78     1911.67     35.83 o 
   5   2   2        2.77        5.48      4.67 o 
   6   2   2       27.84       19.82      5.93 o 
   7   2   2      101.35       96.42     10.23 o 
   8   2   2       98.42      105.70     12.75 o 
   9   2   2       15.57       29.32     15.83 o 
  -8   3   2        9.48      -10.31     19.51 o 
  -7   3   2        1.15       18.59     16.56 o 
  -6   3   2      744.72      751.73     30.95 o 
  -5   3   2       74.44       99.22     19.88 o 
  -4   3   2      402.82      420.85     12.39 o 
  -3   3   2        4.13        4.21      1.27 o 
  -2   3   2       30.43       30.34      2.13 o 
  -1   3   2     7189.35     7296.88     36.93 o 
   0   3   2     1105.32     1100.85     15.66 o 
   1   3   2    13551.54    12922.23     72.60 o 
   2   3   2      129.38      118.40      9.89 o 
   3   3   2       95.70       94.20      6.02 o 
   4   3   2       48.90       54.68      6.00 o 
   5   3   2      493.03      480.51     17.22 o 
   6   3   2       42.33       47.31      7.43 o 
   7   3   2        2.57        2.00      7.58 o 
   8   3   2       64.26       35.98     10.13 o 
   9   3   2       10.58       15.15      9.94 o 
  -8   4   2      130.08       73.43     23.92 o 
  -7   4   2       50.86       29.81     18.77 o 
  -6   4   2      243.89      262.43     32.39 o 
  -5   4   2       55.49       79.50     20.80 o 
  -4   4   2     1466.10     1452.33     21.86 o 
  -3   4   2        3.00        2.24      2.63 o 
  -2   4   2     5482.57     5402.07     39.34 o 
  -1   4   2      486.65      479.57      9.94 o 
   0   4   2      844.30      843.56     15.92 o 
   1   4   2      134.88      155.24      8.52 o 
   2   4   2      122.78      125.29     11.11 o 
   3   4   2     3170.43     3042.82     61.38 o 
   4   4   2        0.39        4.04      3.80 o 
   5   4   2     1065.91     1003.54     24.45 o 
   6   4   2       78.70       76.32      8.70 o 
   7   4   2       19.07       30.32      9.28 o 
   8   4   2       54.08       75.61     12.55 o 
   9   4   2        4.94       18.67     11.05 o 
  -7   5   2       67.95       62.76     20.06 o 
  -6   5   2      209.48      188.08     30.55 o 
  -5   5   2      175.53      181.46     26.13 o 
  -4   5   2     1470.08     1589.50     61.10 o 
  -3   5   2       80.78       74.51      5.12 o 
  -2   5   2       96.74       87.79      5.07 o 
  -1   5   2       79.70       89.34      5.11 o 
   0   5   2     7190.28     7154.20     47.23 o 
   1   5   2     1165.72     1135.68     18.54 o 
   2   5   2     4341.08     4253.66     48.54 o 
   3   5   2      148.24      132.80     10.31 o 
   4   5   2      101.98       96.33      9.58 o 
   5   5   2      239.64      245.76     12.38 o 
   6   5   2       32.77       46.78      7.39 o 
   7   5   2      210.92      214.86     17.07 o 
   8   5   2        6.33       -9.93     12.95 o 
  -7   6   2      109.78      121.65     29.08 o 
  -6   6   2        3.25       -3.13     13.80 o 
  -5   6   2       86.22       95.33     21.72 o 
  -4   6   2      295.86      346.54     31.84 o 
  -3   6   2      250.82      229.21     12.56 o 
  -2   6   2     3123.23     3245.91     36.47 o 
  -1   6   2      251.63      256.78      9.26 o 
   0   6   2     5013.58     4933.39     38.03 o 
   1   6   2       67.37       67.05      4.68 o 
   2   6   2       64.38       59.28      4.88 o 
   3   6   2       14.34       11.69      5.00 o 
   4   6   2      648.39      655.49     23.74 o 
   5   6   2      264.51      240.39     16.22 o 
   6   6   2      260.57      218.35     16.76 o 
   7   6   2        5.02      -12.13     26.78 o 
   8   6   2        0.41        5.87     14.01 o 
  -6   7   2       11.52      -18.40     18.40 o 
  -5   7   2      238.58      194.43     22.18 o 
  -4   7   2       46.52       45.06     10.63 o 
  -3   7   2     1294.04     1313.43     38.46 o 
  -2   7   2      303.66      312.39     13.60 o 
  -1   7   2      206.52      223.99     12.22 o 
   0   7   2      235.00      232.63      9.43 o 
   1   7   2        5.83       13.06      5.08 o 
   2   7   2     4089.08     3976.90     44.31 o 
   3   7   2        0.25        4.40      6.98 o 
   4   7   2      536.67      519.84     31.12 o 
   5   7   2       10.89       10.80     12.03 o 
   6   7   2       29.20       48.14     17.85 o 
   7   7   2        3.23       15.69     19.78 o 
  -5   8   2      366.67      335.29     25.86 o 
  -4   8   2        1.78        9.78      8.84 o 
  -3   8   2        0.74       -8.07      8.11 o 
  -2   8   2        3.81       12.00      5.77 o 
  -1   8   2     2323.41     2298.16     37.41 o 
   0   8   2      297.42      290.85     16.63 o 
   1   8   2     1745.07     1769.21     35.04 o 
   2   8   2      248.34      271.97     12.95 o 
   3   8   2      364.88      364.75     19.23 o 
   4   8   2      158.43      191.70     21.54 o 
   5   8   2      128.19      133.32     20.56 o 
   6   8   2      327.33      333.09     30.49 o 
   7   8   2       22.77       29.71     17.40 o 
  -4   9   2      193.31      250.65     30.92 o 
  -3   9   2      532.55      560.38     39.94 o 
  -2   9   2      267.90      308.99     29.08 o 
  -1   9   2     1189.17     1182.73     54.57 o 
   0   9   2        8.92        0.06      6.71 o 
   1   9   2        9.54        1.91      6.76 o 
   2   9   2      293.98      265.64     20.83 o 
   3   9   2      562.60      521.42     30.15 o 
   4   9   2      168.92      160.09     21.22 o 
   5   9   2      159.88      158.72     23.03 o 
   6   9   2        2.61        5.90     13.97 o 
  -3  10   2      135.29      162.69     26.32 o 
  -2  10   2        8.83       19.69     15.46 o 
  -1  10   2       95.46      101.15     13.47 o 
   0  10   2      258.89      244.63     18.82 o 
   1  10   2      822.67      847.73     28.12 o 
   2  10   2        0.44       11.96      9.87 o 
   3  10   2      145.24      154.02     19.94 o 
   4  10   2        1.05        2.76     20.06 o 
   5  10   2       39.92       46.68     16.66 o 
   0  11   2       55.55       63.19     12.89 o 
   1  11   2       67.88       80.41     11.30 o 
   2  11   2       19.91       36.66     13.59 o 
  -1 -10   3       40.93       47.30     15.83 o 
   0 -10   3      164.49      175.20     27.42 o 
   1 -10   3      273.42      291.42     21.81 o 
  -4  -9   3        1.59        3.20     11.09 o 
  -3  -9   3       23.29       26.72     14.81 o 
  -2  -9   3      289.82      353.34     33.86 o 
  -1  -9   3        0.04        0.55     11.23 o 
   0  -9   3      942.46      928.66     32.41 o 
   1  -9   3      201.96      224.57     17.41 o 
   2  -9   3        0.36        7.83      8.31 o 
   3  -9   3       11.21       24.25     17.21 o 
  -5  -8   3       18.26       15.23     11.87 o 
  -4  -8   3      128.32      162.24     27.97 o 
  -3  -8   3      263.90      291.80     22.12 o 
  -2  -8   3      598.06      608.43     28.48 o 
  -1  -8   3       35.80       27.24     13.80 o 
   0  -8   3      111.95      106.67     11.72 o 
   1  -8   3      187.86      187.20     14.96 o 
   2  -8   3      711.44      688.89     27.64 o 
   3  -8   3       37.22       42.29     11.13 o 
   4  -8   3      398.46      370.38     23.05 o 
   5  -8   3      164.46      135.78     15.68 o 
  -6  -7   3        3.07       13.23     12.26 o 
  -5  -7   3      206.73      219.15     20.12 o 
  -4  -7   3       33.53       31.56     13.89 o 
  -3  -7   3      388.92      376.77     22.72 o 
  -2  -7   3       24.30       25.71      8.97 o 
  -1  -7   3      384.37      384.31     15.01 o 
   0  -7   3      632.32      639.31     18.65 o 
   1  -7   3      489.52      496.03     20.61 o 
   2  -7   3      449.87      489.46     21.50 o 
   3  -7   3       45.34       40.66      7.05 o 
   4  -7   3       79.95       70.91      9.10 o 
   5  -7   3       17.45       15.47      8.28 o 
   6  -7   3      266.69      313.23     39.38 o 
  -7  -6   3       29.41       21.90     21.35 o 
  -6  -6   3       53.07       59.33     12.73 o 
  -5  -6   3        2.07        1.53     15.09 o 
  -4  -6   3       19.09       25.11      9.00 o 
  -3  -6   3      649.72      648.02     27.04 o 
  -2  -6   3       98.61       96.69     11.06 o 
  -1  -6   3     1804.22     1724.51     33.02 o 
   0  -6   3      374.53      355.74     15.27 o 
   1  -6   3       49.83       53.11      5.46 o 
   2  -6   3      102.32       85.99      7.47 o 
   3  -6   3      560.14      530.92     18.95 o 
   4  -6   3      744.77      789.39     68.83 o 
   5  -6   3       19.60       13.81      8.58 o 
   6  -6   3       84.95       97.87     27.79 o 
   7  -6   3       12.13       45.46     23.74 o 
  -7  -5   3        2.12        9.57     16.38 o 
  -6  -5   3       81.73       96.62     23.92 o 
  -5  -5   3       97.68      117.35     14.14 o 
  -4  -5   3      606.06      631.60     26.48 o 
  -3  -5   3     1118.99     1106.85     32.43 o 
  -2  -5   3      404.59      360.94     17.76 o 
  -1  -5   3        0.26        8.89      5.55 o 
   0  -5   3       51.81       51.07      6.92 o 
   1  -5   3     2249.63     2123.29     31.21 o 
   2  -5   3      305.00      314.32     10.56 o 
   3  -5   3      988.84     1007.82     24.81 o 
   4  -5   3      125.22      145.14     35.24 o 
   5  -5   3      320.49      305.45     56.68 o 
   6  -5   3       28.87       32.08     13.80 o 
   7  -5   3      110.74       91.65     23.37 o 
  -7  -4   3       14.45       -0.55     13.99 o 
  -6  -4   3      320.79      357.58     36.99 o 
  -5  -4   3       16.06       24.28      6.51 o 
  -4  -4   3      149.48      150.55     13.10 o 
  -3  -4   3       83.20       99.22      6.91 o 
  -2  -4   3     1118.88     1137.77     28.16 o 
  -1  -4   3     2639.78     2612.63     39.66 o 
   0  -4   3      659.99      656.50     16.72 o 
   1  -4   3     1438.65     1375.28     20.68 o 
   2  -4   3      403.85      411.35     13.94 o 
   3  -4   3      171.75      162.29     10.31 o 
   4  -4   3        4.30        8.16      8.04 o 
   5  -4   3     1635.31     1638.85     74.07 o 
   6  -4   3      160.15      229.86     31.29 o 
   7  -4   3       84.35       40.12     20.98 o 
   8  -4   3        0.23       -1.66     18.22 o 
  -8  -3   3       18.15        5.18     10.39 o 
  -7  -3   3       13.68       -0.85     11.96 o 
  -6  -3   3        3.20       12.29     13.89 o 
  -5  -3   3        0.34        5.80      9.22 o 
  -4  -3   3      800.69      795.59     20.02 o 
  -3  -3   3       67.02       72.50      6.04 o 
  -2  -3   3     5326.21     5228.34     80.24 o 
  -1  -3   3      478.67      461.00     21.90 o 
   0  -3   3       21.34       15.28      3.03 o 
   1  -3   3     1867.49     1843.25     21.43 o 
   2  -3   3     2951.16     2857.68     28.17 o 
   3  -3   3     3649.85     3623.86     59.20 o 
   4  -3   3      529.01      514.25     25.35 o 
   5  -3   3      447.83      469.97     26.88 o 
   6  -3   3       79.47       90.68     15.24 o 
   7  -3   3       27.20       48.03     19.32 o 
   8  -3   3       19.87       22.45     20.61 o 
  -8  -2   3        0.07       -2.72     12.17 o 
  -7  -2   3       34.79       16.88     10.79 o 
  -6  -2   3      315.94      312.59     21.88 o 
  -5  -2   3     1076.67     1103.66     33.48 o 
  -4  -2   3      690.82      663.90     17.49 o 
  -3  -2   3      555.31      586.82     14.52 o 
  -2  -2   3        1.28        7.44      3.52 o 
  -1  -2   3       63.77       66.37      6.36 o 
   0  -2   3     6369.46     6111.52     30.66 o 
   1  -2   3     1094.65     1121.34     28.80 o 
   2  -2   3     2276.76     2233.41     26.07 o 
   3  -2   3      313.85      343.05     10.45 o 
   4  -2   3       18.40       13.01      2.46 o 
   5  -2   3      965.02     1054.81     75.55 o 
   6  -2   3      286.73      310.25     43.89 o 
   7  -2   3      394.74      452.61     48.95 o 
   8  -2   3        0.08        8.65     17.12 o 
   9  -2   3        4.04       13.99     18.59 o 
  -8  -1   3        0.80       -3.82     11.76 o 
  -7  -1   3      135.42      115.42     15.85 o 
  -6  -1   3       14.61       32.79     10.24 o 
  -5  -1   3      342.36      353.82     36.62 o 
  -4  -1   3       54.31       60.58      5.71 o 
  -3  -1   3      467.36      487.49     11.51 o 
  -2  -1   3     3791.88     3812.57     32.91 o 
  -1  -1   3      249.55      237.73      9.50 o 
   0  -1   3     4866.77     4869.36     54.57 o 
   1  -1   3      150.39      159.19     10.49 o 
   2  -1   3     1901.51     1815.27     26.31 o 
   3  -1   3       41.01       50.95      9.48 o 
   4  -1   3     4776.48     4746.84    126.34 o 
   5  -1   3      290.41      304.04      9.88 o 
   6  -1   3      184.32      184.46     18.84 o 
   7  -1   3       10.10       33.01     12.30 o 
   8  -1   3       20.99       43.06     19.14 o 
   9  -1   3       33.94       25.40     23.37 o 
  -8   0   3       14.73       25.59     14.08 o 
  -7   0   3       29.87       36.69     11.85 o 
  -6   0   3       50.52       51.68     25.40 o 
  -5   0   3      353.56      345.23     19.26 o 
  -4   0   3      146.17      141.99     11.19 o 
  -3   0   3     3585.64     3632.06     28.10 o 
  -2   0   3      247.57      243.71     12.33 o 
  -1   0   3      377.10      411.85     10.38 o 
   0   0   3     3071.83     3209.55     47.66 o 
   1   0   3     2835.05     2891.72     43.43 o 
   2   0   3     6056.00     6015.66     49.17 o 
   3   0   3      114.76      104.36      7.86 o 
   4   0   3     2222.26     2269.61     30.23 o 
   5   0   3        8.27       17.53      5.75 o 
   6   0   3      311.97      330.40     16.43 o 
   7   0   3      202.32      267.53     39.29 o 
   8   0   3      143.39      154.49     20.46 o 
   9   0   3        4.28        5.89     20.61 o 
  -8   1   3       34.97       22.67     15.46 o 
  -7   1   3      113.97      113.22     15.68 o 
  -6   1   3      124.34      145.35     15.22 o 
  -5   1   3      454.73      465.04     27.88 o 
  -4   1   3       51.03       59.35      6.31 o 
  -3   1   3        2.38        4.46      3.06 o 
  -2   1   3      361.54      333.25     16.56 o 
  -1   1   3     8120.01     7893.20     77.11 o 
   0   1   3     8069.04     8333.55     42.70 o 
   1   1   3     7555.41     7701.26     76.93 o 
   2   1   3       98.83      109.87     10.49 o 
   3   1   3      456.04      454.10     16.45 o 
   4   1   3      878.82      870.85     26.29 o 
   5   1   3      512.70      520.43     19.45 o 
   6   1   3     1055.39     1173.18     28.70 o 
   7   1   3        5.24        8.00      6.38 o 
   8   1   3       14.17       40.01     15.46 o 
   9   1   3        4.42        3.68     17.67 o 
  -8   2   3       45.62       59.26     22.64 o 
  -7   2   3       13.97        7.63     17.76 o 
  -6   2   3       10.37       26.58      9.49 o 
  -5   2   3      313.08      302.63     17.70 o 
  -4   2   3      523.37      515.27     15.26 o 
  -3   2   3     5220.73     5379.10     46.29 o 
  -2   2   3      489.44      470.94     19.69 o 
  -1   2   3     4296.94     4234.14     37.55 o 
   0   2   3     1855.89     2040.92     27.51 o 
   1   2   3      297.11      303.51     17.02 o 
   2   2   3       40.14       53.74      9.20 o 
   3   2   3     5285.68     5208.56     47.06 o 
   4   2   3      346.07      348.69     16.55 o 
   5   2   3      527.87      528.91     17.95 o 
   6   2   3        1.98        6.18      5.84 o 
   7   2   3       25.50       23.76      6.74 o 
   8   2   3      176.05      194.96     14.29 o 
   9   2   3        0.08       20.80     20.24 o 
  -8   3   3        1.87       -1.10     20.24 o 
  -7   3   3        5.69       17.85     16.19 o 
  -6   3   3      296.12      284.53     19.99 o 
  -5   3   3       15.30       11.09      4.59 o 
  -4   3   3     1084.91     1117.83     21.50 o 
  -3   3   3      263.85      272.20     12.01 o 
  -2   3   3       42.00       44.27      9.02 o 
  -1   3   3      789.76      842.51     18.54 o 
   0   3   3      594.25      583.69     15.43 o 
   1   3   3     5216.90     5280.78     72.33 o 
   2   3   3      141.83      153.85     16.93 o 
   3   3   3      870.35      886.80     21.93 o 
   4   3   3       30.33       27.72      5.05 o 
   5   3   3      966.40     1003.02     24.32 o 
   6   3   3      219.23      240.67     14.36 o 
   7   3   3      127.09      119.13     10.97 o 
   8   3   3       16.94       29.49      8.75 o 
   9   3   3        0.24       15.02     13.30 o 
  -7   4   3       91.93       99.56     25.58 o 
  -6   4   3       83.29      141.71     26.68 o 
  -5   4   3       42.74       75.27     20.43 o 
  -4   4   3       51.42       55.28      5.45 o 
  -3   4   3       29.58       32.32      3.95 o 
  -2   4   3     5768.41     5828.53     36.83 o 
  -1   4   3      452.36      434.14     14.83 o 
   0   4   3     1200.54     1236.50     25.18 o 
   1   4   3      180.02      167.32     10.20 o 
   2   4   3       81.43       58.34     12.33 o 
   3   4   3      681.54      618.44     19.30 o 
   4   4   3        5.05       11.13      7.40 o 
   5   4   3      949.83      928.54     23.52 o 
   6   4   3      204.21      197.93     13.03 o 
   7   4   3        8.06       11.42      6.50 o 
   8   4   3       11.54       16.83      8.37 o 
   9   4   3       33.63       38.84     10.76 o 
  -7   5   3       79.55       51.53     23.56 o 
  -6   5   3       68.80      104.35     24.11 o 
  -5   5   3      955.81     1018.26     55.58 o 
  -4   5   3      678.40      666.39     39.94 o 
  -3   5   3      364.53      379.34     16.95 o 
  -2   5   3     1784.04     1649.19     21.18 o 
  -1   5   3       21.59       19.32      2.97 o 
   0   5   3      989.20     1024.55     22.11 o 
   1   5   3      397.00      400.47     16.80 o 
   2   5   3     3413.15     3375.18     84.84 o 
   3   5   3      756.12      777.14     22.56 o 
   4   5   3      451.57      465.40     19.85 o 
   5   5   3       34.71       31.92      7.76 o 
   6   5   3       16.02       13.68      6.00 o 
   7   5   3      101.74      113.85     11.43 o 
   8   5   3       14.91       53.10     12.07 o 
  -6   6   3        0.71       -2.39     16.19 o 
  -5   6   3       35.90       55.21     20.24 o 
  -4   6   3       12.79       18.13     24.75 o 
  -3   6   3     1113.82     1096.56     67.36 o 
  -2   6   3     1300.97     1346.01     25.37 o 
  -1   6   3     2825.26     2830.83     29.83 o 
   0   6   3     4151.59     4121.00     35.50 o 
   1   6   3      895.45      887.30     21.29 o 
   2   6   3      217.44      265.27     37.17 o 
   3   6   3       47.75       47.84      6.95 o 
   4   6   3      933.19      919.33     28.32 o 
   5   6   3      350.14      384.66     20.76 o 
   6   6   3      303.15      316.49     21.94 o 
   7   6   3       94.88       90.01     13.59 o 
   8   6   3       49.82       26.88     15.09 o 
  -6   7   3        4.67      -16.01     18.22 o 
  -5   7   3       18.88       26.07     26.68 o 
  -4   7   3      141.89      139.29     27.61 o 
  -3   7   3      826.54      851.02     31.57 o 
  -2   7   3        3.26        9.99      4.98 o 
  -1   7   3       24.67       23.23      4.47 o 
   0   7   3      175.59      165.52      8.27 o 
   1   7   3      974.12      981.33     18.25 o 
   2   7   3     2085.34     2104.33     83.55 o 
   3   7   3      799.96      758.30     28.00 o 
   4   7   3     1675.60     1755.05     80.51 o 
   5   7   3      165.58      160.55     20.30 o 
   6   7   3        7.05       -1.79     14.91 o 
   7   7   3       40.10       38.43     15.56 o 
   8   7   3       16.44       52.95     18.57 o 
  -5   8   3      318.57      326.65     25.59 o 
  -4   8   3       58.94       68.34     12.87 o 
  -3   8   3      425.76      428.44     25.40 o 
  -2   8   3       79.21      103.24     21.35 o 
  -1   8   3      262.50      265.67     11.34 o 
   0   8   3       37.31       37.69      6.86 o 
   1   8   3      716.49      724.40     22.76 o 
   2   8   3      158.21      168.99     15.10 o 
   3   8   3       94.58      102.87     24.29 o 
   4   8   3      400.12      351.73     32.76 o 
   5   8   3      136.53      146.73     20.42 o 
   6   8   3      624.27      647.58     40.52 o 
   7   8   3        9.28        1.38     14.17 o 
  -4   9   3       15.73       38.83     19.32 o 
  -3   9   3      138.89      138.95     23.19 o 
  -2   9   3      158.70      176.49     23.74 o 
  -1   9   3      823.20      826.00     29.92 o 
   0   9   3       13.89        6.00      6.95 o 
   1   9   3       60.22       78.55     10.03 o 
   2   9   3        9.43       12.50     10.08 o 
   3   9   3      594.82      615.96     52.82 o 
   4   9   3       10.13       31.89     28.71 o 
   5   9   3      162.05      172.76     22.72 o 
   6   9   3       19.82       11.85     14.73 o 
  -2  10   3       94.82       78.21     20.43 o 
  -1  10   3        0.24       18.40     13.25 o 
   0  10   3       84.90       68.23     12.02 o 
   1  10   3      732.00      746.24     26.46 o 
   2  10   3       91.42       88.34     23.56 o 
   3  10   3      517.03      499.10     49.87 o 
   4  10   3       13.34        7.91     18.04 o 
   5  10   3        0.62       -4.05     17.85 o 
   0  11   3      304.96      294.54     21.70 o 
   1  11   3      257.94      270.14     21.13 o 
   2  11   3       14.08       41.22     20.80 o 
  -3  -9   4        3.90       22.69     12.11 o 
  -2  -9   4       60.39       91.46     22.82 o 
  -1  -9   4       44.42       72.51     20.24 o 
   0  -9   4     1110.66     1145.43     58.71 o 
   1  -9   4        1.41       -3.50     14.54 o 
   2  -9   4      356.78      346.90     34.97 o 
   3  -9   4       53.32       55.44     12.29 o 
  -4  -8   4        0.87       15.22     19.42 o 
  -3  -8   4      404.79      448.64     30.18 o 
  -2  -8   4      212.07      220.73     18.80 o 
  -1  -8   4      336.62      318.69     20.61 o 
   0  -8   4       81.95       77.85     18.59 o 
   1  -8   4       32.38       36.39      8.61 o 
   2  -8   4      429.41      437.81     22.33 o 
   3  -8   4        0.86       -0.84      7.69 o 
   4  -8   4      793.22      774.09     33.59 o 
  -5  -7   4       32.96       42.94     13.53 o 
  -4  -7   4        0.97        3.29     10.85 o 
  -3  -7   4      115.72      114.95     14.49 o 
  -2  -7   4       44.07       37.33      9.37 o 
  -1  -7   4       26.46       19.99      7.59 o 
   0  -7   4      425.67      413.22     15.39 o 
   1  -7   4      861.71      880.77     36.62 o 
   2  -7   4     1209.01     1190.61     34.23 o 
   3  -7   4        1.34       18.14     17.39 o 
   4  -7   4       28.89       33.08      7.80 o 
   5  -7   4       85.64       80.43     10.75 o 
   6  -7   4      242.49      236.50     23.65 o 
  -6  -6   4      103.94       93.37     15.51 o 
  -5  -6   4      240.11      229.63     24.02 o 
  -4  -6   4       42.66       44.18     10.74 o 
  -3  -6   4       45.29       59.99     10.54 o 
  -2  -6   4       36.55       32.98      8.12 o 
  -1  -6   4      647.71      699.50     26.04 o 
   0  -6   4      127.18      127.76      8.37 o 
   1  -6   4      235.11      230.23     13.13 o 
   2  -6   4       86.31       71.57      9.23 o 
   3  -6   4      447.23      449.25     17.34 o 
   4  -6   4      630.90      654.20     29.35 o 
   5  -6   4       68.46       81.10     13.79 o 
   6  -6   4      396.19      364.29     38.00 o 
  -7  -5   4        7.39       34.60     20.80 o 
  -6  -5   4        1.24        0.89     10.21 o 
  -5  -5   4        8.43       36.46     16.10 o 
  -4  -5   4      304.89      319.65     28.34 o 
  -3  -5   4      747.27      766.93     27.53 o 
  -2  -5   4      192.44      193.52     15.00 o 
  -1  -5   4      275.35      281.63     15.74 o 
   0  -5   4       32.35       34.43      4.10 o 
   1  -5   4     1474.43     1460.78     23.32 o 
   2  -5   4        5.18        3.82      3.61 o 
   3  -5   4     2664.82     2569.20     40.57 o 
   4  -5   4      495.82      479.81     19.86 o 
   5  -5   4       75.64       95.23     15.42 o 
   6  -5   4        0.01        6.89      9.99 o 
   7  -5   4       30.71       32.55     26.32 o 
  -7  -4   4        1.85       18.40     15.83 o 
  -6  -4   4      173.43      229.49     31.47 o 
  -5  -4   4        0.23        0.91      9.81 o 
  -4  -4   4      306.63      313.55     18.10 o 
  -3  -4   4       13.33       18.92      4.57 o 
  -2  -4   4     1053.40     1092.25     28.94 o 
  -1  -4   4     1043.68     1084.88     39.02 o 
   0  -4   4     3635.67     3514.54     37.47 o 
   1  -4   4     3692.23     3626.05     33.67 o 
   2  -4   4      170.42      173.16     11.91 o 
   3  -4   4      259.04      274.73     13.61 o 
   4  -4   4      232.26      238.05     17.76 o 
   5  -4   4      238.76      254.29     20.78 o 
   6  -4   4       86.55      101.63     15.46 o 
   7  -4   4      197.48      161.58     31.65 o 
   8  -4   4        5.80       41.22     25.03 o 
  -7  -3   4      190.50      198.18     20.36 o 
  -6  -3   4        2.01       29.15     10.79 o 
  -5  -3   4        2.90       -4.74      5.73 o 
  -4  -3   4      269.62      242.82     11.90 o 
  -3  -3   4       20.08       19.45      4.48 o 
  -2  -3   4     2035.73     2016.78     54.93 o 
  -1  -3   4       97.91       98.08      9.15 o 
   0  -3   4      462.39      437.66     10.33 o 
   1  -3   4       17.52       28.07      3.61 o 
   2  -3   4     1725.24     1670.30     26.26 o 
   3  -3   4     2720.18     2585.15     33.40 o 
   4  -3   4     1136.93     1094.87     36.89 o 
   5  -3   4      433.43      477.19     27.06 o 
   6  -3   4       16.69       31.73     11.85 o 
   7  -3   4        3.48       33.07     15.83 o 
   8  -3   4        8.14       11.04     17.12 o 
  -8  -2   4        0.61       -0.13     11.38 o 
  -7  -2   4        0.27        9.58     10.12 o 
  -6  -2   4       10.73       32.95     11.43 o 
  -5  -2   4      768.73      715.54     20.67 o 
  -4  -2   4      381.40      376.97     13.87 o 
  -3  -2   4      903.90      915.23     19.12 o 
  -2  -2   4       72.18       85.81      8.24 o 
  -1  -2   4        3.64       -1.91      3.40 o 
   0  -2   4     4311.30     4244.52     70.67 o 
   1  -2   4       45.90       42.42      5.82 o 
   2  -2   4     4300.54     4055.73     60.36 o 
   3  -2   4      897.66      881.35     19.03 o 
   4  -2   4        8.22       12.20      3.36 o 
   5  -2   4       46.81       76.72     14.08 o 
   6  -2   4      170.59      168.52     18.86 o 
   7  -2   4      253.76      289.41     47.11 o 
   8  -2   4        5.40       19.40     14.44 o 
   9  -2   4       19.24       23.56     23.56 o 
  -8  -1   4        2.00       10.41     10.89 o 
  -7  -1   4       66.43       89.41     15.21 o 
  -6  -1   4       56.55       56.50     11.84 o 
  -5  -1   4       38.21       44.99      8.65 o 
  -4  -1   4       37.35       34.40      4.87 o 
  -3  -1   4     1428.00     1456.92     20.72 o 
  -2  -1   4     2121.24     2235.86     33.04 o 
  -1  -1   4     6318.90     6421.04     53.31 o 
   0  -1   4     5039.58     4933.83     46.82 o 
   1  -1   4     1069.85     1200.27     33.31 o 
   2  -1   4      397.39      433.77     19.69 o 
   3  -1   4      153.15      164.77      8.59 o 
   4  -1   4     2515.30     2452.24     34.27 o 
   5  -1   4      239.38      238.34     13.40 o 
   6  -1   4      201.77      218.60     31.84 o 
   7  -1   4       40.35       48.04     14.19 o 
   8  -1   4       31.83       48.00     15.18 o 
   9  -1   4        3.83       26.32     21.72 o 
  -8   0   4       38.22       40.04     12.77 o 
  -7   0   4        4.26       33.02     12.34 o 
  -6   0   4       22.85       27.14     10.28 o 
  -5   0   4      484.57      463.37     22.18 o 
  -4   0   4        0.67        5.01      4.39 o 
  -3   0   4     2899.88     2767.54     29.46 o 
  -2   0   4       44.19       46.25      4.66 o 
  -1   0   4      739.61      728.74     15.80 o 
   0   0   4     1479.57     1538.71     38.65 o 
   1   0   4    10237.34    10269.81     95.88 o 
   2   0   4     4934.37     4732.24     65.33 o 
   3   0   4     2600.73     2729.91     39.87 o 
   4   0   4     2178.68     2163.46     39.48 o 
   5   0   4       53.07       52.98      7.06 o 
   6   0   4        1.34        9.94      4.56 o 
   7   0   4       16.53       19.68     11.12 o 
   8   0   4       69.07       95.80     18.22 o 
   9   0   4       30.84       71.77     27.61 o 
  -8   1   4       15.24       10.80     10.27 o 
  -7   1   4       68.43       86.85     16.10 o 
  -6   1   4      462.97      414.27     34.78 o 
  -5   1   4      536.12      567.52     19.36 o 
  -4   1   4      223.63      218.83     11.24 o 
  -3   1   4        5.71        8.91      4.93 o 
  -2   1   4      530.10      519.16     10.96 o 
  -1   1   4     3726.66     3727.23     33.79 o 
   0   1   4       23.18       27.59      3.14 o 
   1   1   4    15423.06    15315.65    121.65 o 
   2   1   4       39.43       18.77      6.44 o 
   3   1   4      334.38      338.99     20.98 o 
   4   1   4     1785.25     1762.33     29.43 o 
   5   1   4      568.30      588.05     20.66 o 
   6   1   4      887.82      898.12     27.72 o 
   7   1   4      130.60      103.09     11.55 o 
   8   1   4       48.98       19.97     12.23 o 
   9   1   4        0.05        5.06     12.70 o 
  -7   2   4        0.06        9.78      9.02 o 
  -6   2   4       60.47       90.82     12.78 o 
  -5   2   4       13.90        9.39      7.81 o 
  -4   2   4      728.51      712.47     18.86 o 
  -3   2   4     2035.72     2126.75     49.18 o 
  -2   2   4     5081.12     4897.87     71.59 o 
  -1   2   4     3966.10     4072.82     39.49 o 
   0   2   4     3904.33     4107.15     37.45 o 
   1   2   4       18.64       33.13      7.73 o 
   2   2   4      224.13      253.78     18.59 o 
   3   2   4     3346.54     3205.13     86.86 o 
   4   2   4      866.31      870.62     22.76 o 
   5   2   4      467.68      441.61     19.85 o 
   6   2   4        2.12       -4.36      6.15 o 
   7   2   4       26.34       42.39      8.97 o 
   8   2   4       76.05       96.93     19.32 o 
   9   2   4       13.46       13.72     35.70 o 
  -7   3   4        2.45        8.83     16.19 o 
  -6   3   4       76.68       80.73     37.45 o 
  -5   3   4       27.49       28.83      6.84 o 
  -4   3   4     1332.83     1325.45     25.05 o 
  -3   3   4       90.01      111.21      7.08 o 
  -2   3   4       45.73       43.06      8.10 o 
  -1   3   4     1055.74     1207.19     23.76 o 
   0   3   4     1846.77     1905.22     44.90 o 
   1   3   4     9909.52    10097.89     68.35 o 
   2   3   4     1735.43     1720.24     36.18 o 
   3   3   4     3511.86     3424.68     77.66 o 
   4   3   4       71.74       80.43     10.61 o 
   5   3   4       82.44       77.24      8.91 o 
   6   3   4      191.69      175.96     13.64 o 
   7   3   4      577.10      600.71     36.69 o 
   8   3   4        9.49       10.42      8.15 o 
   9   3   4        7.46        4.91     11.75 o 
  -7   4   4       66.41       83.92     23.37 o 
  -6   4   4       51.23       78.21     20.61 o 
  -5   4   4        1.32       -3.50     14.91 o 
  -4   4   4       38.24       54.28      6.55 o 
  -3   4   4       13.00       13.31      3.49 o 
  -2   4   4     2580.38     2625.63     39.51 o 
  -1   4   4      135.36      152.17     10.86 o 
   0   4   4     5321.48     5554.30     97.63 o 
   1   4   4      387.12      449.14     16.36 o 
   2   4   4       21.23       26.13     10.86 o 
   3   4   4     3695.56     3791.46     89.44 o 
   4   4   4      766.78      798.63     29.73 o 
   5   4   4     2107.99     2124.42     53.29 o 
   6   4   4       17.58       17.11      7.84 o 
   7   4   4      439.26      369.88     18.17 o 
   8   4   4        1.52       -1.75      7.71 o 
   9   4   4        0.35        9.30      9.14 o 
  -7   5   4       17.94       54.66     23.56 o 
  -6   5   4       17.53       30.18     17.12 o 
  -5   5   4      349.22      297.58     30.73 o 
  -4   5   4      146.38      131.03     20.43 o 
  -3   5   4      700.06      676.46     18.51 o 
  -2   5   4      514.66      522.79     15.76 o 
  -1   5   4        0.86        1.72      4.59 o 
   0   5   4       98.68      109.24      9.56 o 
   1   5   4       22.94       35.54      6.34 o 
   2   5   4     4581.10     4420.67     96.99 o 
   3   5   4      368.82      349.30     31.10 o 
   4   5   4     1312.61     1293.87     39.16 o 
   5   5   4       27.16       38.89      9.08 o 
   6   5   4       16.16        3.15      7.70 o 
   7   5   4      255.44      297.26     20.54 o 
   8   5   4       22.42       47.12      9.45 o 
  -6   6   4       27.33       36.81     20.43 o 
  -5   6   4      269.92      269.27     64.87 o 
  -4   6   4      357.13      363.77     22.04 o 
  -3   6   4       12.62       15.95      7.67 o 
  -2   6   4        3.71        4.36      3.98 o 
  -1   6   4     1381.83     1409.66     29.85 o 
   0   6   4     1385.31     1371.79     32.88 o 
   1   6   4      561.68      563.22     21.91 o 
   2   6   4     1103.53     1049.53     31.25 o 
   3   6   4        0.61        8.47     11.59 o 
   4   6   4      314.82      294.00     19.80 o 
   5   6   4        2.39        4.32      7.35 o 
   6   6   4      243.70      271.59     22.96 o 
   7   6   4        5.02        6.78      8.72 o 
   8   6   4       50.83       54.48     14.88 o 
  -5   7   4        0.19       -1.68     17.94 o 
  -4   7   4        2.09        8.86      8.79 o 
  -3   7   4      461.95      473.10     24.13 o 
  -2   7   4      121.79      128.68      9.62 o 
  -1   7   4      822.25      835.13     21.49 o 
   0   7   4      164.99      162.38      9.84 o 
   1   7   4      263.86      258.64     16.57 o 
   2   7   4      231.60      233.35     16.93 o 
   3   7   4      207.81      217.53     30.00 o 
   4   7   4     1063.78     1079.36     38.22 o 
   5   7   4       35.69       23.89     13.07 o 
   6   7   4       66.80       69.07     11.96 o 
   7   7   4        4.43        8.83     21.62 o 
   8   7   4       41.46       67.40     17.11 o 
  -5   8   4       28.07       64.68     15.27 o 
  -4   8   4      261.26      247.47     28.25 o 
  -3   8   4      166.44      176.36     25.12 o 
  -2   8   4      114.71      114.31     12.33 o 
  -1   8   4       98.12      114.63      9.38 o 
   0   8   4      181.95      178.36     14.81 o 
   1   8   4     1805.28     1788.42     44.94 o 
   2   8   4      486.90      502.91     36.81 o 
   3   8   4       91.22      131.40     26.32 o 
   4   8   4       15.65       39.20     19.69 o 
   5   8   4      148.35      122.20     27.97 o 
   6   8   4       32.65       29.81     22.27 o 
   7   8   4       42.57       41.04     24.29 o 
  -4   9   4       40.01       41.28     13.24 o 
  -3   9   4       32.18       46.19     17.67 o 
  -2   9   4      616.56      589.28     40.30 o 
  -1   9   4      649.02      639.52     39.57 o 
   0   9   4      313.42      329.86     21.31 o 
   1   9   4      356.44      356.07     22.22 o 
   2   9   4        1.38        1.06     18.22 o 
   3   9   4       62.45       73.25     21.90 o 
   4   9   4       58.52       69.75     26.50 o 
   5   9   4      101.54      134.34     33.49 o 
   6   9   4        4.04       29.81     22.27 o 
  -2  10   4      185.17      207.22     26.87 o 
  -1  10   4       58.83       58.89     17.67 o 
   0  10   4      106.23       91.83     13.33 o 
   1  10   4      239.30      243.11     20.04 o 
   2  10   4      450.71      416.28     42.33 o 
   3  10   4      421.68      411.50     44.17 o 
   4  10   4       45.42       31.84     22.64 o 
   5  10   4       51.19       64.41     27.24 o 
   1  11   4       56.93       49.50     20.15 o 
   2  11   4      129.52      190.84     33.68 o 
  -1  -9   5       74.41      104.35     22.82 o 
   0  -9   5      267.71      292.98     33.13 o 
   1  -9   5       12.42       23.19     15.83 o 
   2  -9   5      315.30      340.65     36.07 o 
  -3  -8   5       63.44       95.18     15.63 o 
  -2  -8   5      195.05      198.81     18.41 o 
  -1  -8   5      506.39      538.52     49.97 o 
   0  -8   5      395.21      403.59     35.33 o 
   1  -8   5       33.10       26.87     15.64 o 
   2  -8   5       21.92       25.03     14.91 o 
   3  -8   5      176.42      150.54     24.29 o 
   4  -8   5      494.32      504.99     42.14 o 
  -5  -7   5      143.81      154.14     19.25 o 
  -4  -7   5        1.49       19.05     11.02 o 
  -3  -7   5      263.95      269.61     21.35 o 
  -2  -7   5        6.22       11.21      8.60 o 
  -1  -7   5        0.10       12.33     11.32 o 
   0  -7   5       18.45       27.83      8.65 o 
   1  -7   5      998.57      962.13     50.06 o 
   2  -7   5     1012.68      984.08     30.13 o 
   3  -7   5      355.97      326.81     19.59 o 
   4  -7   5      267.03      271.34     19.49 o 
   5  -7   5       25.35       16.15      7.97 o 
  -5  -6   5       12.14       27.53     11.45 o 
  -4  -6   5      329.11      302.26     31.38 o 
  -3  -6   5       72.34       82.11     11.83 o 
  -2  -6   5       39.36       52.60     10.11 o 
  -1  -6   5     1960.23     2045.64     45.51 o 
   0  -6   5       16.32       17.58      7.25 o 
   1  -6   5      869.61      833.38     30.27 o 
   2  -6   5      357.65      352.57     24.38 o 
   3  -6   5      195.20      180.61     14.25 o 
   4  -6   5       31.50       40.20     11.87 o 
   5  -6   5      587.16      567.05     43.43 o 
   6  -6   5      237.55      248.92     22.48 o 
  -6  -5   5        7.60        6.59     20.06 o 
  -5  -5   5       41.77       34.45     11.20 o 
  -4  -5   5      582.63      647.63     28.29 o 
  -3  -5   5      321.90      311.37     18.91 o 
  -2  -5   5     1452.71     1489.29     58.71 o 
  -1  -5   5     1997.42     1991.20     41.89 o 
   0  -5   5      161.08      148.00      9.42 o 
   1  -5   5        6.99        6.75      3.43 o 
   2  -5   5       55.76       53.30      6.02 o 
   3  -5   5      823.98      810.93     25.66 o 
   4  -5   5       64.42       69.25      9.05 o 
   5  -5   5      133.73      133.66     12.46 o 
   6  -5   5        2.87        8.08      7.29 o 
   7  -5   5      142.91      119.23     18.04 o 
  -7  -4   5       16.94       -1.10     16.93 o 
  -6  -4   5       92.57       98.50     33.40 o 
  -5  -4   5        3.31        2.55      7.83 o 
  -4  -4   5      581.37      562.71     20.58 o 
  -3  -4   5        7.88       11.34      4.55 o 
  -2  -4   5       12.40        9.05      7.18 o 
  -1  -4   5      166.93      167.29     17.12 o 
   0  -4   5     2567.30     2528.64     31.30 o 
   1  -4   5     3155.95     2989.55     32.63 o 
   2  -4   5     1550.15     1509.60     22.27 o 
   3  -4   5      844.67      873.63     29.92 o 
   4  -4   5        1.86        0.70      7.93 o 
   5  -4   5       15.78       23.41     10.21 o 
   6  -4   5       17.31       15.50     10.45 o 
   7  -4   5       49.80       80.73     17.29 o 
   8  -4   5       80.34      151.28     33.31 o 
  -7  -3   5       34.14       46.56     21.16 o 
  -6  -3   5        2.07       29.85     11.52 o 
  -5  -3   5       29.59       23.93      8.24 o 
  -4  -3   5      330.10      341.57     14.39 o 
  -3  -3   5      153.12      161.81     19.97 o 
  -2  -3   5     2773.30     2836.91     48.54 o 
  -1  -3   5        0.60        3.05      5.07 o 
   0  -3   5     3047.58     2992.46     47.20 o 
   1  -3   5      104.79       99.15      5.48 o 
   2  -3   5       26.30       17.61      5.24 o 
   3  -3   5     1384.36     1222.17     64.04 o 
   4  -3   5      813.79      842.36     32.34 o 
   5  -3   5     2343.97     2359.21     58.86 o 
   6  -3   5      102.40      103.93     20.80 o 
   7  -3   5      132.49      126.76     18.70 o 
   8  -3   5       11.10       43.39     14.83 o 
  -7  -2   5        0.98       19.23     11.49 o 
  -6  -2   5       14.26        6.33     22.82 o 
  -5  -2   5       92.52      103.35      9.11 o 
  -4  -2   5      117.90      108.66      9.70 o 
  -3  -2   5     1216.60     1157.75     24.94 o 
  -2  -2   5      162.92      140.87     10.72 o 
  -1  -2   5        9.32       -0.58      4.46 o 
   0  -2   5     2152.63     2225.71     37.48 o 
   1  -2   5       80.03       78.85      4.33 o 
   2  -2   5     5624.75     5548.80     80.79 o 
   3  -2   5        1.95        8.19      4.26 o 
   4  -2   5      367.12      337.32     14.18 o 
   5  -2   5        8.61        7.62      8.19 o 
   6  -2   5      120.48      152.62     17.99 o 
   7  -2   5      547.15      603.01     69.56 o 
   8  -2   5       42.30       51.58     15.87 o 
  -7  -1   5      108.27      108.50     17.37 o 
  -6  -1   5        1.32        4.04     15.64 o 
  -5  -1   5      113.51      108.03     14.72 o 
  -4  -1   5       75.54       71.68      6.40 o 
  -3  -1   5       93.47       91.71      7.18 o 
  -2  -1   5       76.94       95.04      8.16 o 
  -1  -1   5     4378.39     4434.53     48.62 o 
   1  -1   5      552.03      558.73     26.32 o 
   2  -1   5        4.26        9.39      6.63 o 
   3  -1   5        8.28        9.61      5.24 o 
   4  -1   5     2038.49     2046.26     35.31 o 
   5  -1   5        0.29       -0.07      4.51 o 
   6  -1   5     1349.40     1383.99     48.01 o 
   7  -1   5       50.35       66.42     15.23 o 
   8  -1   5       33.06       32.99     28.07 o 
   9  -1   5       23.47       64.35     18.17 o 
  -7   0   5        3.34       39.35     30.83 o 
  -6   0   5        0.22        4.18     21.35 o 
  -5   0   5      100.90       95.80     11.71 o 
  -4   0   5      117.89      109.43      6.52 o 
  -3   0   5     1931.99     1913.07     25.91 o 
  -2   0   5       40.50       45.82      5.31 o 
  -1   0   5     2996.60     2849.36     21.89 o 
   0   0   5      766.51      881.89     33.13 o 
   1   0   5      993.05     1023.23     34.60 o 
   2   0   5      113.65       77.29     10.86 o 
   3   0   5     3352.45     3296.04     61.84 o 
   4   0   5      139.72      145.86     38.65 o 
   5   0   5      101.02      114.08      9.88 o 
   6   0   5       16.11       28.58      9.01 o 
   7   0   5        0.83       20.25     11.36 o 
   8   0   5      106.64      159.05     38.19 o 
   9   0   5       28.04       60.46     17.24 o 
  -7   1   5        6.37       16.76     25.58 o 
  -6   1   5      406.96      362.61     23.03 o 
  -5   1   5      109.46       95.28      9.48 o 
  -4   1   5     1494.13     1441.85     28.89 o 
  -3   1   5      188.64      172.14     10.18 o 
  -2   1   5      120.66      121.64      6.50 o 
  -1   1   5      826.07      803.73     12.89 o 
   0   1   5       41.74       51.36      6.17 o 
   1   1   5     1498.76     1301.85     39.38 o 
   2   1   5     1407.61     1480.18     43.25 o 
   3   1   5      160.83      178.14     16.56 o 
   4   1   5       12.18       11.96      7.73 o 
   5   1   5     1029.68     1052.26     27.57 o 
   6   1   5      344.89      378.74     15.81 o 
   7   1   5      245.07      249.44     13.36 o 
   8   1   5       41.42       56.21     19.42 o 
   9   1   5       16.63       20.25     13.26 o 
  -7   2   5        8.21       23.49     10.95 o 
  -6   2   5       62.19       68.98     42.33 o 
  -5   2   5       19.17       14.83      5.88 o 
  -4   2   5       91.82       89.11      8.05 o 
  -3   2   5      138.61      142.99     10.47 o 
  -2   2   5     2625.43     2474.85     55.21 o 
  -1   2   5     2836.01     2728.56     34.34 o 
   0   2   5     1794.27     1905.96     49.23 o 
   1   2   5      101.52      126.80     13.62 o 
   2   2   5       60.64       49.69     10.49 o 
   3   2   5     3222.25     3096.37     69.93 o 
   4   2   5        0.30        1.29      6.81 o 
   5   2   5     1631.26     1635.57     29.49 o 
   6   2   5      101.27       95.60      8.70 o 
   7   2   5       21.48       32.87      8.64 o 
   8   2   5        0.34       10.53     10.11 o 
   9   2   5       26.03       31.00     14.45 o 
  -7   3   5        6.65       30.55     17.85 o 
  -6   3   5       57.57       33.49     16.01 o 
  -5   3   5       16.85       15.92      7.35 o 
  -4   3   5      907.52      940.26     22.68 o 
  -3   3   5      149.88      136.53      8.60 o 
  -2   3   5      438.42      400.61     15.50 o 
  -1   3   5       56.70       62.31      6.49 o 
   0   3   5     2946.39     3125.16    116.59 o 
   1   3   5     2296.73     2367.83     34.43 o 
   2   3   5     3233.86     3257.95     73.61 o 
   3   3   5     1789.77     1779.42     57.42 o 
   4   3   5      202.91      220.37     12.74 o 
   5   3   5        0.43        3.71      7.13 o 
   6   3   5        0.56        7.35      6.34 o 
   7   3   5      345.51      386.21     21.20 o 
   8   3   5       10.87        2.39     10.31 o 
   9   3   5       25.46       26.48     13.53 o 
  -7   4   5       93.07      139.13     29.45 o 
  -6   4   5       46.24       40.86     17.12 o 
  -5   4   5      315.13      320.59     31.10 o 
  -4   4   5       24.07       23.91      5.16 o 
  -3   4   5        4.19        1.06      4.33 o 
  -2   4   5      731.34      731.68     22.11 o 
  -1   4   5       44.80       51.03      6.73 o 
   0   4   5     5235.24     4967.56     53.85 o 
   1   4   5      172.60      185.21     15.00 o 
   2   4   5       77.31       57.05     12.15 o 
   3   4   5      123.30      119.93     15.18 o 
   4   4   5     1816.93     1786.05     66.07 o 
   5   4   5      616.76      642.34     29.46 o 
   6   4   5      703.40      669.43     32.92 o 
   7   4   5       30.92       40.77     12.79 o 
   8   4   5        7.78        6.09      8.47 o 
   9   4   5        0.09       13.16      9.18 o 
  -6   5   5        0.06       50.06     21.35 o 
  -5   5   5       12.43      -12.15     16.19 o 
  -4   5   5      238.10      251.73     19.32 o 
  -3   5   5     2004.96     1966.93     32.89 o 
  -2   5   5      932.19      952.26     22.09 o 
  -1   5   5      595.53      609.49     20.65 o 
   0   5   5       91.21      111.17     10.95 o 
   1   5   5       14.73        5.29      4.95 o 
   2   5   5     1754.60     1695.87     60.55 o 
   3   5   5       17.68       30.37     13.25 o 
   4   5   5     1258.46     1224.05     39.75 o 
   5   5   5        2.35       -0.34      7.73 o 
   6   5   5       12.44       -9.06      9.72 o 
   7   5   5      257.75      272.12     23.69 o 
   8   5   5       44.87       54.91     14.31 o 
  -6   6   5       20.59       23.14     13.53 o 
  -5   6   5      232.06      249.11     20.78 o 
  -4   6   5        0.20       -1.65     10.49 o 
  -3   6   5      421.08      397.66     15.91 o 
  -2   6   5       11.15        9.82      4.87 o 
  -1   6   5      770.00      761.77     25.03 o 
   0   6   5     1438.95     1479.56     34.80 o 
   1   6   5     1779.43     1815.03     64.41 o 
   2   6   5     1239.27     1380.44     50.24 o 
   3   6   5      469.55      477.57     38.46 o 
   4   6   5       47.20       64.46     11.32 o 
   5   6   5        8.67       10.62     12.51 o 
   6   6   5      444.81      473.72     36.90 o 
   7   6   5       12.16       17.98     12.02 o 
   8   6   5        8.28        6.69     10.34 o 
  -5   7   5        5.43       19.97     12.14 o 
  -4   7   5        3.94       -3.37      9.06 o 
  -3   7   5      466.90      470.68     24.26 o 
  -2   7   5        2.78       12.40      5.61 o 
  -1   7   5     1808.26     1823.04     42.73 o 
   0   7   5      172.94      199.51     17.21 o 
   1   7   5       14.77        9.32      6.90 o 
   2   7   5       60.37       61.10     13.71 o 
   3   7   5      843.69      776.81     50.98 o 
   4   7   5      504.18      491.26     26.25 o 
   5   7   5      189.38      178.82     18.57 o 
   6   7   5      236.35      264.58     53.46 o 
   7   7   5       22.89       22.26     12.13 o 
   8   7   5       10.51       29.81     22.27 o 
  -4   8   5      117.06      136.44     30.92 o 
  -3   8   5      334.32      322.60     21.70 o 
  -2   8   5       24.70       39.10      9.85 o 
  -1   8   5        7.36       10.63      5.40 o 
   0   8   5       13.18       19.98      5.85 o 
   1   8   5      980.74     1005.23     52.73 o 
   2   8   5      115.55      118.04     26.41 o 
   3   8   5     1185.70     1224.56     66.44 o 
   4   8   5        6.43       -9.94     16.56 o 
   5   8   5        2.59        2.58     14.91 o 
   6   8   5       42.00       38.09     21.35 o 
   7   8   5       23.48       45.82     26.32 o 
  -3   9   5        0.32       23.99     12.23 o 
  -2   9   5      222.84      198.94     25.03 o 
  -1   9   5      407.42      427.14     33.68 o 
   0   9   5      530.42      518.29     60.55 o 
   1   9   5      373.49      382.87     23.42 o 
   2   9   5       44.41       38.76     10.79 o 
   3   9   5        1.31       11.04     19.32 o 
   4   9   5       41.30       46.19     23.37 o 
   5   9   5      231.03      238.51     38.28 o 
   6   9   5       95.83      135.82     33.49 o 
  -2  10   5      601.29      562.96     41.41 o 
  -1  10   5       25.11       19.69     14.91 o 
   0  10   5       43.04       31.98     10.77 o 
   1  10   5       14.91        7.35      9.95 o 
   2  10   5      128.67      107.48     22.27 o 
   3  10   5      239.18      260.96     36.99 o 
   4  10   5      138.94      138.95     32.39 o 
   5  10   5       38.93       42.14     24.48 o 
  -2  -8   6        4.60        4.23     10.54 o 
  -1  -8   6      536.47      563.49     29.10 o 
   0  -8   6      219.39      255.62     31.29 o 
   1  -8   6      108.46      133.24     24.84 o 
   2  -8   6       65.04       82.45     22.27 o 
   3  -8   6      144.96      116.31     23.37 o 
  -4  -7   6       31.18       33.47     12.33 o 
  -3  -7   6      550.19      557.74     29.69 o 
  -2  -7   6        1.32        2.42      9.82 o 
  -1  -7   6       34.56       58.74     11.75 o 
   0  -7   6      115.83      103.38     13.26 o 
   1  -7   6      426.95      441.68     36.44 o 
   2  -7   6       86.86       90.36     19.14 o 
   3  -7   6      634.06      617.80     43.80 o 
   4  -7   6      478.51      496.52     41.59 o 
   5  -7   6        6.16       23.74     15.83 o 
  -5  -6   6       17.41        9.12      9.63 o 
  -4  -6   6      108.38      121.30     15.89 o 
  -3  -6   6        5.25        9.25      9.11 o 
  -2  -6   6       18.66       18.63      8.37 o 
  -1  -6   6     1288.47     1364.13     39.08 o 
   0  -6   6      314.38      370.83     30.73 o 
   1  -6   6     1909.49     1979.83     68.09 o 
   2  -6   6        1.63       -0.37     11.96 o 
   3  -6   6       64.91       51.35     16.56 o 
   4  -6   6        2.23       -2.15      7.49 o 
   5  -6   6      279.47      266.66     31.29 o 
   6  -6   6      141.24      143.13     18.55 o 
  -5  -5   6        7.03        8.02      9.54 o 
  -4  -5   6      321.31      311.07     21.33 o 
  -3  -5   6      101.71       85.61     12.08 o 
  -2  -5   6     1988.45     2016.78     46.03 o 
  -1  -5   6       28.49       27.05     11.41 o 
   0  -5   6      965.35      958.63     43.98 o 
   1  -5   6      388.47      403.95     30.55 o 
   2  -5   6        6.50       -4.23     11.59 o 
   3  -5   6     2324.89     2222.18     36.62 o 
   4  -5   6       24.09       22.54     11.69 o 
   5  -5   6      671.27      640.37     35.50 o 
   6  -5   6       89.63       92.93     12.39 o 
   7  -5   6        2.13       13.28     11.10 o 
  -6  -4   6       19.33       74.90     24.84 o 
  -5  -4   6       77.79       51.67     14.63 o 
  -4  -4   6      277.38      320.40     20.52 o 
  -3  -4   6        1.05        1.94     11.78 o 
  -2  -4   6        8.74       17.63      7.67 o 
  -1  -4   6       14.23       -0.18      8.47 o 
   0  -4   6     2531.28     2612.40     50.29 o 
   1  -4   6       29.99       27.52      7.74 o 
   2  -4   6     3787.71     3684.88     35.27 o 
   3  -4   6      129.65      125.19     12.68 o 
   4  -4   6      330.77      354.18     21.71 o 
   5  -4   6      656.62      676.15     32.60 o 
   6  -4   6        2.51       -0.41      9.69 o 
   7  -4   6      326.23      376.30     28.59 o 
  -6  -3   6       47.56       41.03     19.88 o 
  -5  -3   6      144.93      148.67     11.50 o 
  -4  -3   6        3.15       11.92      5.57 o 
  -3  -3   6      126.12      141.98     12.50 o 
  -2  -3   6      733.95      721.76     33.68 o 
  -1  -3   6      297.70      308.80     17.24 o 
   0  -3   6     1019.00     1013.47     29.61 o 
   1  -3   6        5.51        7.15      2.22 o 
   2  -3   6      445.51      425.74     19.36 o 
   3  -3   6       59.16       57.62      8.36 o 
   4  -3   6     2571.87     2366.99    139.77 o 
   5  -3   6      604.35      621.27     30.77 o 
   6  -3   6      930.47      886.08     39.88 o 
   7  -3   6       20.48       17.35     21.90 o 
   8  -3   6       81.15      107.06     19.23 o 
  -7  -2   6        6.14       30.69     12.50 o 
  -6  -2   6        7.15        8.52      9.15 o 
  -5  -2   6       22.99       17.98      8.98 o 
  -4  -2   6      110.19      114.78     13.43 o 
  -3  -2   6      659.56      632.37     19.70 o 
  -2  -2   6      784.85      761.68     25.49 o 
  -1  -2   6      272.06      247.30     14.09 o 
   0  -2   6       78.46       91.04      9.35 o 
   1  -2   6      113.84       96.89      7.83 o 
   2  -2   6     4320.21     4181.06     79.13 o 
   3  -2   6        5.35        7.16      5.71 o 
   4  -2   6     1104.62     1056.89     29.73 o 
   5  -2   6      136.14      126.01     15.64 o 
   6  -2   6      238.02      256.30     23.46 o 
   7  -2   6        3.30        1.82     20.52 o 
   8  -2   6      242.09      251.82     26.12 o 
  -7  -1   6       38.40       93.52     22.73 o 
  -6  -1   6       52.27       49.09     10.80 o 
  -5  -1   6      682.87      675.22     28.96 o 
  -4  -1   6      118.94      106.09      8.98 o 
  -3  -1   6      224.71      230.83     11.46 o 
  -2  -1   6      116.24      108.98      9.09 o 
  -1  -1   6     1064.09     1018.53     25.43 o 
   0  -1   6     1342.34     1336.42     29.70 o 
   1  -1   6     3414.07     3263.29     69.75 o 
   2  -1   6     1293.40     1249.59     42.14 o 
   3  -1   6       14.75       11.59      6.63 o 
   4  -1   6      131.54      122.48     11.20 o 
   5  -1   6        6.44        6.68      5.95 o 
   6  -1   6      701.32      650.97     41.59 o 
   7  -1   6        7.59       -2.93     10.85 o 
   8  -1   6       18.46       25.19     13.59 o 
  -7   0   6        0.39       18.95     12.17 o 
  -6   0   6       42.23       45.29     18.68 o 
  -5   0   6        7.55        8.80      6.25 o 
  -4   0   6      100.27       81.34      8.81 o 
  -3   0   6      952.55      937.70     30.46 o 
  -2   0   6      537.70      527.57     17.16 o 
  -1   0   6     2015.29     1926.22     56.27 o 
   0   0   6      127.01      143.91     16.19 o 
   1   0   6      236.16      292.25     20.98 o 
   2   0   6     1363.53     1401.78     44.72 o 
   3   0   6     2848.91     2750.94     62.57 o 
   4   0   6     1827.78     1860.89     53.00 o 
   5   0   6      369.25      343.01     19.14 o 
   6   0   6       44.85       53.71      8.93 o 
   7   0   6        1.44       22.02     17.02 o 
   8   0   6       79.28      133.56     18.74 o 
   9   0   6        1.05       32.36     14.85 o 
  -7   1   6        0.42       26.42     11.06 o 
  -6   1   6       20.74      -11.04     11.04 o 
  -5   1   6        1.62       -4.66      5.88 o 
  -4   1   6      510.63      521.68     19.12 o 
  -3   1   6      105.05      114.10     16.75 o 
  -2   1   6      103.42      103.87      7.17 o 
  -1   1   6     1485.65     1558.54     19.05 o 
   0   1   6     1085.96     1080.49     18.06 o 
   1   1   6     5798.76     5635.66     90.73 o 
   2   1   6       37.08       46.01     10.12 o 
   3   1   6     2758.96     2647.69     63.86 o 
   4   1   6      262.93      274.03     22.27 o 
   5   1   6        6.46        5.73      6.31 o 
   6   1   6       97.58       97.64     10.89 o 
   7   1   6      100.93      103.93     11.91 o 
   8   1   6       59.56       54.88     30.27 o 
   9   1   6       17.18       16.06     13.55 o 
  -7   2   6       20.62       39.31     12.20 o 
  -6   2   6       36.67       54.10     11.78 o 
  -5   2   6        5.23        6.87      6.21 o 
  -4   2   6        9.64        9.63      5.74 o 
  -3   2   6        3.88        4.05      8.28 o 
  -2   2   6     1317.39     1277.25     16.65 o 
  -1   2   6     1076.36     1072.49     22.43 o 
   0   2   6     1759.49     1739.95     27.22 o 
   1   2   6     1456.62     1417.80     46.38 o 
   2   2   6        9.99        7.18      6.44 o 
   3   2   6      936.40      924.59     40.67 o 
   4   2   6      124.37      147.78     18.04 o 
   5   2   6     1401.47     1355.02     39.58 o 
   6   2   6       45.01       48.86     22.36 o 
   7   2   6      114.19       90.12     15.08 o 
   8   2   6       15.07        6.11     10.99 o 
   9   2   6        8.63       19.45     13.00 o 
  -6   3   6        9.13       -5.15     13.07 o 
  -5   3   6       42.53       23.66      6.56 o 
  -4   3   6      525.60      512.84     18.28 o 
  -3   3   6       37.07       24.25      6.05 o 
  -2   3   6     1144.30     1091.25     26.48 o 
  -1   3   6       29.54       33.67      5.78 o 
   0   3   6      603.83      579.78     17.92 o 
   1   3   6       95.05       91.92      7.91 o 
   2   3   6     3775.77     3850.54     83.00 o 
   3   3   6     1983.96     2022.16     63.49 o 
   4   3   6      730.57      721.23     40.12 o 
   5   3   6      166.24      158.76     15.47 o 
   6   3   6        3.62       -1.03      6.42 o 
   7   3   6        9.84       15.57      7.23 o 
   8   3   6       34.94       34.79      8.06 o 
   9   3   6       43.07       53.32     15.53 o 
  -6   4   6        6.31      -20.98     20.98 o 
  -5   4   6      435.86      446.83     37.91 o 
  -4   4   6       14.24       29.81      5.91 o 
  -3   4   6        9.34       14.79      4.25 o 
  -2   4   6      285.99      278.97     14.49 o 
  -1   4   6      541.58      524.98     18.70 o 
   0   4   6     3409.00     3476.90     46.95 o 
   1   4   6      340.07      367.75     16.06 o 
   2   4   6     2229.14     2108.29     66.80 o 
   3   4   6       58.83       38.83     12.70 o 
   4   4   6       53.09       37.73     13.80 o 
   5   4   6      731.12      725.19     25.82 o 
   6   4   6      241.02      235.49     16.46 o 
   7   4   6       78.91       62.65     12.78 o 
   8   4   6        2.72       18.29     11.92 o 
   9   4   6        0.57        6.55      8.80 o 
  -6   5   6        1.94      -18.22     18.22 o 
  -5   5   6        0.08        0.36     10.67 o 
  -4   5   6       12.03        5.13      7.96 o 
  -3   5   6     1036.26     1005.21     25.02 o 
  -2   5   6      301.87      307.63     16.62 o 
  -1   5   6     1828.34     1790.64     36.55 o 
   0   5   6        4.59        2.87      5.57 o 
   1   5   6        4.69        9.38      5.78 o 
   2   5   6     1127.07     1066.48     50.61 o 
   3   5   6       99.35       81.16     16.56 o 
   4   5   6     1173.50     1102.98     43.16 o 
   5   5   6       10.66       33.78     10.85 o 
   6   5   6       14.95        6.94     15.46 o 
   7   5   6        8.25        6.09      9.28 o 
   8   5   6       19.70       35.02     12.36 o 
  -5   6   6      230.85      228.67     28.62 o 
  -4   6   6       73.60       55.02     11.71 o 
  -3   6   6      218.76      237.40     13.32 o 
  -2   6   6        0.55        4.35      5.12 o 
  -1   6   6      186.13      203.32     13.91 o 
   0   6   6      277.71      292.19     16.97 o 
   1   6   6     2557.33     2545.91     67.17 o 
   2   6   6      859.35      827.60     46.74 o 
   3   6   6      466.50      435.06     36.25 o 
   4   6   6        6.21       13.57     11.78 o 
   5   6   6        7.18       20.98     10.52 o 
   6   6   6      363.10      356.08     26.59 o 
   7   6   6       13.29       19.68     31.10 o 
   8   6   6       58.76       73.42     16.06 o 
  -5   7   6       18.08       20.61     10.48 o 
  -4   7   6        6.16        2.12     12.42 o 
  -3   7   6      331.16      316.99     21.24 o 
  -2   7   6      159.19      169.87     11.65 o 
  -1   7   6     1783.56     1799.47     41.89 o 
   0   7   6       69.65       83.72     11.82 o 
   1   7   6      932.49      963.72     32.12 o 
   2   7   6       92.74       79.66     11.57 o 
   3   7   6      481.91      429.90     39.38 o 
   4   7   6      322.56      320.40     36.81 o 
   5   7   6      272.51      271.54     22.39 o 
   6   7   6      110.61      123.62     18.31 o 
   7   7   6       23.75       12.17     23.19 o 
  -4   8   6      434.74      407.40     27.61 o 
  -3   8   6      163.49      190.75     17.85 o 
  -2   8   6      504.40      544.02     40.03 o 
  -1   8   6       19.31       27.13      8.83 o 
   0   8   6        0.30        0.42     13.43 o 
   1   8   6      624.01      613.50     27.57 o 
   2   8   6        8.20       18.10     17.21 o 
   3   8   6     1380.52     1302.77     70.12 o 
   4   8   6        2.93        1.29     17.12 o 
   5   8   6       87.17       83.92     25.03 o 
   6   8   6       64.49       90.91     28.89 o 
   7   8   6       42.15       49.69     25.40 o 
  -3   9   6       19.02        9.59      9.82 o 
  -2   9   6       78.18       94.29     16.38 o 
  -1   9   6      150.14      156.59     15.61 o 
   0   9   6      903.59      938.44     40.86 o 
   1   9   6      358.56      361.95     45.36 o 
   2   9   6      364.29      389.07     24.26 o 
   3   9   6       23.93        9.39     16.56 o 
   4   9   6        4.25        8.47     18.96 o 
   5   9   6      213.37      221.58     36.99 o 
   6   9   6       12.08       20.24     21.72 o 
  -1  10   6       82.10       84.47     19.88 o 
   0  10   6      117.53      128.84     16.02 o 
   1  10   6       68.03       79.69     14.41 o 
   2  10   6       87.33       67.54     20.24 o 
   3  10   6      493.40      417.76     44.90 o 
   4  10   6      123.22      130.63     25.12 o 
   0  -8   7       62.17       49.32     19.32 o 
   1  -8   7      496.01      513.45     43.43 o 
  -3  -7   7      189.85      190.04     19.08 o 
  -2  -7   7      181.17      166.41     17.28 o 
  -1  -7   7      292.10      297.46     32.30 o 
   0  -7   7        6.67       12.26     11.96 o 
   1  -7   7      102.00      105.64     22.08 o 
   2  -7   7        9.02      -16.75     16.75 o 
   3  -7   7      638.05      751.96     50.06 o 
   4  -7   7      149.51      151.28     25.95 o 
  -4  -6   7       45.94       40.06     11.64 o 
  -3  -6   7        0.58       -5.32     11.87 o 
  -2  -6   7        0.48        0.09      8.17 o 
  -1  -6   7       23.53       29.15     10.40 o 
   0  -6   7      158.40      175.38     24.11 o 
   1  -6   7      959.04      999.85     51.53 o 
   2  -6   7        2.78       11.96     12.70 o 
   3  -6   7       53.61       66.62     17.48 o 
   4  -6   7       75.08       76.19     20.61 o 
   5  -6   7      293.73      247.89     31.47 o 
  -5  -5   7        3.80       12.20      9.19 o 
  -4  -5   7        5.33        2.57     16.47 o 
  -3  -5   7        1.90        8.01      8.33 o 
  -2  -5   7      330.08      366.27     21.56 o 
  -1  -5   7        1.62       10.31     11.23 o 
   0  -5   7      123.71      120.91     18.22 o 
   1  -5   7       71.28       91.10     18.59 o 
   2  -5   7      285.94      254.33     27.05 o 
   3  -5   7      537.52      526.52     38.46 o 
   4  -5   7      173.99      171.89     25.21 o 
   5  -5   7      450.41      427.11     26.61 o 
   6  -5   7       36.60       41.55     12.68 o 
  -5  -4   7      104.26       63.86     19.14 o 
  -4  -4   7      199.82      184.95     16.14 o 
  -3  -4   7      171.29      174.74     15.31 o 
  -2  -4   7      417.02      402.15     20.95 o 
  -1  -4   7        4.44        5.65      7.59 o 
   0  -4   7      175.01      209.62     17.39 o 
   1  -4   7        9.53       17.61      7.79 o 
   2  -4   7     1066.82     1063.16     27.63 o 
   3  -4   7      420.72      442.90     18.30 o 
   4  -4   7       70.01       72.04     11.79 o 
   5  -4   7        0.24      -11.03     11.03 o 
   6  -4   7      101.88      117.97     23.00 o 
   7  -4   7      178.32      190.63     21.66 o 
  -6  -3   7        0.13        1.29     16.01 o 
  -5  -3   7       85.90       94.36     13.43 o 
  -4  -3   7       19.93       35.77      9.75 o 
  -3  -3   7        0.04        0.82      6.70 o 
  -2  -3   7      856.39      904.98     30.94 o 
  -1  -3   7      829.23      861.95     29.48 o 
   0  -3   7     3355.53     3297.41     56.04 o 
   1  -3   7       51.11       56.31     11.50 o 
   2  -3   7      384.90      363.05     24.48 o 
   3  -3   7      206.89      194.28     14.44 o 
   4  -3   7      535.97      497.50     44.90 o 
   5  -3   7       31.22       26.50     13.62 o 
   6  -3   7      278.43      270.71     31.47 o 
   7  -3   7       24.28       44.41     12.59 o 
  -6  -2   7       11.90        4.81     10.77 o 
  -5  -2   7      119.27      105.98     39.57 o 
  -4  -2   7        4.83       12.68      7.12 o 
  -3  -2   7      722.63      746.55     22.22 o 
  -2  -2   7       35.02       44.12      8.25 o 
  -1  -2   7      739.99      764.05     26.68 o 
   0  -2   7       13.02       13.06     12.33 o 
   1  -2   7      562.38      587.64     38.28 o 
   2  -2   7     1600.13     1579.56     53.37 o 
   3  -2   7      526.57      495.79     29.81 o 
   4  -2   7     1682.13     1655.53     63.40 o 
   5  -2   7       62.60       59.81     15.83 o 
   6  -2   7        3.48      -18.40     18.40 o 
   7  -2   7       34.96       29.23     11.90 o 
   8  -2   7      106.82      132.53     21.43 o 
  -6  -1   7        6.44       -4.14     10.02 o 
  -5  -1   7      187.94      188.92     27.14 o 
  -4  -1   7      191.38      202.84     13.90 o 
  -3  -1   7      136.51      123.44     11.09 o 
  -2  -1   7       77.87       81.71      9.39 o 
  -1  -1   7      570.03      559.87     23.56 o 
   0  -1   7      216.46      184.62     12.82 o 
   1  -1   7     2803.80     2669.96     69.38 o 
   2  -1   7      333.84      306.05     23.37 o 
   3  -1   7       21.60       26.87      8.65 o 
   4  -1   7       51.77       42.00      8.03 o 
   5  -1   7      215.31      213.34     15.84 o 
   6  -1   7      543.93      562.77     44.35 o 
   7  -1   7        6.55       -1.79     11.57 o 
   8  -1   7       54.03       77.24     17.65 o 
  -6   0   7      208.62      227.00     20.30 o 
  -5   0   7        5.47        0.07      9.35 o 
  -4   0   7       67.59       69.55     10.72 o 
  -3   0   7      530.92      490.92     18.23 o 
  -2   0   7      231.33      236.30     12.90 o 
  -1   0   7     2836.22     2728.43     41.76 o 
   0   0   7        2.95       14.72     10.12 o 
   1   0   7      589.52      606.76     33.13 o 
   2   0   7        2.27       -0.55      7.73 o 
   3   0   7      652.36      577.87     32.21 o 
   4   0   7      501.48      526.70     30.92 o 
   5   0   7      836.20      783.44     29.62 o 
   6   0   7      133.31      153.89     14.98 o 
   7   0   7        0.50       -4.21     11.92 o 
   8   0   7       34.24       46.28     15.03 o 
  -6   1   7       73.59       63.77     12.95 o 
  -5   1   7      103.99      107.41     12.69 o 
  -4   1   7      902.56      948.87     26.86 o 
  -3   1   7      331.53      351.50     28.71 o 
  -2   1   7     1506.32     1476.78     20.83 o 
  -1   1   7       49.03       48.76      4.03 o 
   0   1   7       12.96       18.59     10.67 o 
   1   1   7     3926.35     3882.19     81.53 o 
   2   1   7      827.77      806.62     37.73 o 
   3   1   7     2221.55     2205.46     62.76 o 
   4   1   7       38.36       37.91     12.15 o 
   5   1   7       84.79       85.30     11.87 o 
   6   1   7       60.36       73.73     11.95 o 
   7   1   7      129.80      130.26     15.02 o 
   8   1   7      123.43      139.60     20.43 o 
   9   1   7        4.23       28.75     23.10 o 
  -6   2   7       69.15       69.32      9.90 o 
  -5   2   7       60.94       66.65      9.23 o 
  -4   2   7        4.19       14.23      6.57 o 
  -3   2   7       81.30       78.07      9.75 o 
  -2   2   7     1631.93     1553.79     30.67 o 
  -1   2   7      198.50      178.59      9.84 o 
   0   2   7     4623.87     4615.74     45.86 o 
   1   2   7     1731.25     1622.99     54.11 o 
   2   2   7     1212.25     1316.58     48.58 o 
   3   2   7      133.84      104.16     16.56 o 
   4   2   7       38.85       45.82     13.25 o 
   5   2   7     1413.80     1400.71     41.17 o 
   6   2   7       66.57       63.15     12.08 o 
   7   2   7      429.94      437.15     33.49 o 
   8   2   7       24.91       25.40     18.77 o 
   9   2   7        0.19      -13.99     17.67 o 
  -6   3   7        0.40      -14.72     16.38 o 
  -5   3   7       18.17       24.81      7.50 o 
  -4   3   7      198.44      226.25     13.57 o 
  -3   3   7      310.90      294.12     25.86 o 
  -2   3   7     1697.43     1693.25     47.94 o 
  -1   3   7      234.89      240.08     12.66 o 
   0   3   7      197.88      194.81     11.30 o 
   1   3   7       89.30       91.65     15.27 o 
   2   3   7     1897.80     1869.60     61.65 o 
   3   3   7      410.19      381.32     30.37 o 
   4   3   7     1180.54     1221.43     54.66 o 
   5   3   7       61.99       86.28     12.92 o 
   6   3   7       10.05       18.68      9.40 o 
   7   3   7      129.66      151.72     17.42 o 
   8   3   7        1.77       21.09     10.82 o 
   9   3   7       84.76      114.84     29.26 o 
  -6   4   7        3.88        5.52     16.01 o 
  -5   4   7      230.64      207.62     18.39 o 
  -4   4   7       11.18       20.98      5.35 o 
  -3   4   7      475.40      469.93     20.44 o 
  -2   4   7        6.57        8.98      5.37 o 
  -1   4   7      119.10      125.26     12.97 o 
   0   4   7      860.95      883.00     39.66 o 
   1   4   7       36.44       43.23      7.16 o 
   2   4   7      942.44      877.84     45.64 o 
   3   4   7        0.72       27.24     15.09 o 
   4   4   7       61.49       47.11     15.09 o 
   5   4   7      129.33      148.20     16.12 o 
   6   4   7      417.73      417.30     26.76 o 
   7   4   7      328.81      347.57     26.36 o 
   8   4   7       66.04       47.65     12.47 o 
  -5   5   7        1.90       -3.59     10.28 o 
  -4   5   7       12.65        7.12      5.81 o 
  -3   5   7      253.59      260.07     13.91 o 
  -2   5   7      134.96      147.38     12.37 o 
  -1   5   7     2202.83     2226.34     60.82 o 
   0   5   7      382.00      381.24     18.04 o 
   1   5   7      224.61      238.42     14.68 o 
   2   5   7      214.75      197.84     25.95 o 
   3   5   7       30.78       42.88     18.40 o 
   4   5   7     1197.07     1200.82     59.63 o 
   5   5   7       10.83        4.43     19.51 o 
   6   5   7      179.28      176.12     15.57 o 
   7   5   7       29.63       25.79     10.04 o 
   8   5   7        0.12        4.16      8.91 o 
  -5   6   7      106.36       87.46     14.36 o 
  -4   6   7      142.48      128.52     15.30 o 
  -3   6   7      259.00      262.08     14.44 o 
  -2   6   7       21.84       22.86      7.54 o 
  -1   6   7        3.59        5.04      5.95 o 
   0   6   7        7.54        5.13      9.20 o 
   1   6   7     1617.68     1643.77     39.31 o 
   2   6   7      485.74      487.14     38.83 o 
   3   6   7      946.78     1035.01     56.50 o 
   4   6   7      214.25      212.19     28.53 o 
   5   6   7       69.65       52.12     14.17 o 
   6   6   7       53.25       68.21     15.21 o 
   7   6   7        0.50       -9.60      9.60 o 
   8   6   7       79.22      103.34     15.59 o 
  -4   7   7       32.39       38.32     17.30 o 
  -3   7   7        3.34       11.83      8.78 o 
  -2   7   7      134.41      157.83     12.10 o 
  -1   7   7      704.62      696.25     27.28 o 
   0   7   7      195.36      213.12     18.68 o 
   1   7   7      520.59      561.32     25.55 o 
   2   7   7       11.89        1.84     13.07 o 
   3   7   7      134.52      110.42     22.27 o 
   4   7   7       92.97       85.58     20.80 o 
   5   7   7      762.24      726.91     29.79 o 
   6   7   7       62.95       83.84     13.32 o 
   7   7   7       70.13       44.29     11.61 o 
  -3   8   7        0.51       -6.34     12.70 o 
  -2   8   7      607.66      659.04     28.76 o 
  -1   8   7       39.52       43.35      7.82 o 
   0   8   7       23.57       16.27     16.47 o 
   1   8   7      224.91      214.15     17.73 o 
   2   8   7      176.64      172.07     28.34 o 
   3   8   7      381.96      395.30     39.57 o 
   4   8   7       14.66        5.89     16.75 o 
   5   8   7      104.94      139.75     15.43 o 
   6   8   7       18.88       16.95     13.79 o 
   7   8   7       49.36       48.22     24.29 o 
  -2   9   7       22.79       22.55     10.08 o 
  -1   9   7       17.05       20.62      7.20 o 
   0   9   7      617.50      665.11     51.35 o 
   1   9   7      245.04      239.26     20.03 o 
   2   9   7      414.02      404.14     41.41 o 
   3   9   7        0.55       19.69     19.69 o 
   4   9   7        1.25      -11.96     20.98 o 
   5   9   7      130.27      123.85     28.89 o 
   6   9   7       20.97       -7.74     13.45 o 
   0  10   7       85.85       77.74     27.70 o 
   1  10   7        6.32        9.75     10.35 o 
   2  10   7      204.17      194.52     31.47 o 
   3  10   7       40.17       20.80     16.75 o 
   4  10   7      397.31      378.93     46.01 o 
  -1  -7   8      290.17      293.87     23.09 o 
   0  -7   8       20.09       15.18     11.87 o 
   1  -7   8        7.83       13.62     14.17 o 
   2  -7   8       28.05       33.13     15.83 o 
   3  -7   8      479.29      561.85     45.64 o 
  -3  -6   8        6.04       -2.78     10.33 o 
  -2  -6   8        2.07        6.43     18.77 o 
  -1  -6   8       20.16       17.84      9.90 o 
   0  -6   8      195.44      233.17     28.16 o 
   1  -6   8      754.70      787.48     48.40 o 
   2  -6   8      165.76      190.66     26.68 o 
   3  -6   8      701.12      732.09     49.87 o 
   4  -6   8       13.22       -3.86     16.01 o 
  -4  -5   8        8.02       22.67     10.18 o 
  -3  -5   8        0.00       20.29     11.29 o 
  -2  -5   8      332.43      361.24     22.33 o 
  -1  -5   8       11.61       16.56     13.62 o 
   0  -5   8      657.99      611.54     39.20 o 
   1  -5   8       29.56       52.08     16.75 o 
   2  -5   8        4.00        5.34     11.59 o 
   3  -5   8       61.12       48.77     16.93 o 
   4  -5   8      287.88      292.43     32.94 o 
   5  -5   8      598.24      554.31     45.27 o 
   6  -5   8        4.48      -17.67     17.67 o 
  -4  -4   8       36.68       54.81     11.42 o 
  -3  -4   8      107.09       94.76     12.84 o 
  -2  -4   8      235.37      236.48     17.61 o 
  -1  -4   8       41.81       27.32      8.85 o 
   0  -4   8       17.08       23.25      9.30 o 
   1  -4   8       88.97       99.64     13.45 o 
   2  -4   8     1220.80     1188.98     38.76 o 
   3  -4   8        9.62       11.13      6.53 o 
   4  -4   8      420.59      406.59     24.96 o 
   5  -4   8      100.15       81.10     13.44 o 
   6  -4   8        1.20      -13.62     15.27 o 
  -5  -3   8       93.39      137.47     25.76 o 
  -4  -3   8       68.53       95.33     13.10 o 
  -3  -3   8       62.44       78.94     10.28 o 
  -2  -3   8       10.50       24.06      8.74 o 
  -1  -3   8      415.18      407.87     22.04 o 
   0  -3   8      619.25      644.38     27.50 o 
   1  -3   8      494.65      556.51     25.24 o 
   2  -3   8      871.60      911.17     32.27 o 
   3  -3   8       13.31        6.33     12.61 o 
   4  -3   8       81.40       81.89     17.12 o 
   5  -3   8        5.48       -3.31     11.78 o 
   6  -3   8      108.60      110.97     23.19 o 
   7  -3   8       66.62       87.42     22.08 o 
  -5  -2   8        6.70       18.22     10.26 o 
  -4  -2   8        7.74       10.97     11.03 o 
  -3  -2   8      643.72      644.73     22.27 o 
  -2  -2   8       20.66       18.93      7.89 o 
  -1  -2   8     1024.93     1007.20     32.39 o 
   0  -2   8      106.33      106.00     11.23 o 
   1  -2   8        7.95       -0.44     11.78 o 
   2  -2   8       85.49      107.29     17.30 o 
   3  -2   8      259.93      269.06     24.11 o 
   4  -2   8     1314.41     1282.97     78.31 o 
   5  -2   8        0.79      -10.31     13.99 o 
   6  -2   8      156.65      154.77     25.76 o 
   7  -2   8        4.88       -8.28     17.12 o 
   8  -2   8       17.97       38.09     18.04 o 
  -6  -1   8       18.47       21.62     10.14 o 
  -5  -1   8       48.65       70.55     13.51 o 
  -4  -1   8      199.38      211.73     14.86 o 
  -3  -1   8      230.73      262.58     16.11 o 
  -2  -1   8      107.20      104.82     21.07 o 
  -1  -1   8      431.67      464.41     20.30 o 
   0  -1   8       17.80       10.95     10.67 o 
   1  -1   8     2936.47     2865.96     77.66 o 
   2  -1   8      220.68      224.34     22.82 o 
   3  -1   8     1353.84     1360.74     52.82 o 
   4  -1   8       44.89       48.22     13.25 o 
   5  -1   8      128.34      104.48     12.19 o 
   6  -1   8      190.14      211.27     29.26 o 
   7  -1   8       20.59       16.19     16.01 o 
   8  -1   8      142.50      123.30     26.50 o 
  -6   0   8       78.58       79.67     16.75 o 
  -5   0   8       93.96       70.47     14.63 o 
  -4   0   8        0.31        3.21      9.56 o 
  -3   0   8      157.79      139.68     22.45 o 
  -2   0   8      779.45      756.79     24.05 o 
  -1   0   8     1217.61     1168.22     29.85 o 
   0   0   8     1360.83     1308.06     32.71 o 
   1   0   8      134.36      147.23     19.14 o 
   2   0   8       22.49       16.01     10.12 o 
   3   0   8      617.63      628.84     36.25 o 
   4   0   8      115.23      137.11     18.96 o 
   5   0   8     1167.69     1240.24     74.35 o 
   6   0   8      193.06      237.07     21.99 o 
   7   0   8       27.77      -12.15     15.09 o 
   8   0   8        0.62       13.07     17.85 o 
  -6   1   8       42.96       11.66      9.40 o 
  -5   1   8       63.70       55.03     14.01 o 
  -4   1   8      762.79      773.89     25.40 o 
  -3   1   8       65.14       50.06     14.72 o 
  -2   1   8     1210.72     1182.78     52.08 o 
  -1   1   8        0.06        6.38      4.77 o 
   0   1   8       52.50       58.52     14.35 o 
   1   1   8      901.40      867.90     42.33 o 
   2   1   8     1020.93     1000.96     45.64 o 
   3   1   8     1771.94     1637.16     58.71 o 
   4   1   8      203.07      186.61     21.90 o 
   5   1   8       15.53       22.44      8.54 o 
   6   1   8        0.73        7.13      8.71 o 
   7   1   8      125.01      177.78     30.18 o 
   8   1   8        2.15      -22.64     22.64 o 
  -6   2   8       36.46       49.04     10.14 o 
  -5   2   8       86.35       90.73     10.77 o 
  -4   2   8       91.52      118.37     11.35 o 
  -3   2   8        8.66       13.07     12.51 o 
  -2   2   8      582.01      568.82     25.40 o 
  -1   2   8       31.66       34.40      5.03 o 
   0   2   8     3917.57     3900.33     51.71 o 
   1   2   8        2.31        7.18     11.59 o 
   2   2   8     2064.41     2073.51     66.25 o 
   3   2   8       13.61       22.45     10.67 o 
   4   2   8       35.53       47.48     13.07 o 
   5   2   8      631.28      615.41     40.67 o 
   6   2   8        6.54        9.58      8.74 o 
   7   2   8      132.43      141.11     17.08 o 
   8   2   8        0.17       15.09     17.48 o 
  -5   3   8       20.07       31.62      9.97 o 
  -4   3   8       34.80       31.79      6.47 o 
  -3   3   8      326.84      311.19     16.89 o 
  -2   3   8      426.01      421.64     17.70 o 
  -1   3   8      513.67      512.64     18.61 o 
   0   3   8       50.75       68.93     18.31 o 
   1   3   8      735.27      718.10     39.20 o 
   2   3   8     2617.11     2632.97     76.37 o 
   3   3   8      567.98      561.85     36.81 o 
   4   3   8     3201.39     3096.37     88.89 o 
   5   3   8      586.07      648.90     42.33 o 
   6   3   8      374.90      379.37     25.18 o 
   7   3   8        1.08       -0.33      9.74 o 
   8   3   8        0.08        7.96     10.69 o 
  -5   4   8       67.09       65.90     17.94 o 
  -4   4   8        0.00        4.41      5.74 o 
  -3   4   8      399.32      445.66     20.93 o 
  -2   4   8       98.28       89.05      9.77 o 
  -1   4   8      105.29      115.24     10.35 o 
   0   4   8     1256.95     1332.74     31.28 o 
   1   4   8     1158.29     1204.68     52.08 o 
   2   4   8     1888.10     1848.43     67.36 o 
   3   4   8      478.82      468.73     35.70 o 
   4   4   8        1.54        6.44     12.70 o 
   5   4   8      105.07       96.07     21.72 o 
   6   4   8      561.36      561.39     31.10 o 
   7   4   8      223.10      236.30     22.34 o 
   8   4   8      318.65      325.85     27.10 o 
  -5   5   8       70.07       72.38     23.56 o 
  -4   5   8        3.73        5.27      6.40 o 
  -3   5   8       48.90       45.97      8.12 o 
  -2   5   8       10.19        7.39      6.37 o 
  -1   5   8      932.63      966.67     29.41 o 
   0   5   8       37.34       38.14      7.49 o 
   1   5   8      621.88      674.03     24.79 o 
   2   5   8       97.09       89.07     18.59 o 
   3   5   8      210.33      193.97     26.13 o 
   4   5   8     1090.50      998.01     56.87 o 
   5   5   8      376.03      341.57     35.89 o 
   6   5   8      226.33      249.36     22.38 o 
   7   5   8      148.31      154.39     19.63 o 
   8   5   8       15.89       24.42     12.51 o 
  -4   6   8       33.50       30.03     10.72 o 
  -3   6   8      617.86      590.05     24.85 o 
  -2   6   8       64.66       66.61     10.28 o 
  -1   6   8      139.32      131.51     12.73 o 
   0   6   8       24.19       15.98      7.01 o 
   1   6   8      417.26      414.44     21.35 o 
   2   6   8        5.02       13.99     16.38 o 
   3   6   8     1296.50     1322.28     66.99 o 
   4   6   8       47.94       44.54     19.14 o 
   5   6   8       57.35       84.10     23.92 o 
   6   6   8       19.12       25.88     12.53 o 
   7   6   8        0.72      -11.97     12.08 o 
  -3   7   8        0.11       17.88      9.85 o 
  -2   7   8        4.05       12.25      6.91 o 
  -1   7   8      535.03      536.39     24.96 o 
   0   7   8      125.47      152.98     14.20 o 
   1   7   8     1118.81     1085.56     47.39 o 
   2   7   8        5.56       13.25     16.01 o 
   3   7   8      189.33      190.47     29.45 o 
   4   7   8       15.48       18.59     17.85 o 
   5   7   8      178.17      182.93     31.10 o 
   6   7   8       33.82       27.83     11.47 o 
   7   7   8       46.11       68.95     16.23 o 
  -3   8   8        0.01       -2.96      8.88 o 
  -2   8   8      463.38      508.93     27.97 o 
  -1   8   8       11.02       18.08      9.90 o 
   0   8   8      323.39      332.46     21.17 o 
   1   8   8      103.86      102.47     14.28 o 
   2   8   8       11.05       37.36     18.77 o 
   3   8   8      712.39      682.40     53.55 o 
   4   8   8        2.15       10.86     17.48 o 
   5   8   8      256.06      255.15     23.15 o 
   6   8   8       18.32       14.44     15.46 o 
  -1   9   8        1.23        5.55      7.39 o 
   0   9   8      446.13      458.93     26.30 o 
   1   9   8       17.47       27.44     17.21 o 
   2   9   8      754.28      758.40     56.50 o 
   3   9   8       85.71       79.87     23.74 o 
   4   9   8      138.36      130.30     29.63 o 
   5   9   8       60.00       54.84     25.40 o 
   1  10   8       31.65       34.84     25.49 o 
   2  10   8        2.38        4.97     14.72 o 
   3  10   8        0.98        4.97     20.43 o 
  -1  -6   9       11.10       24.17     10.35 o 
   0  -6   9      115.90       78.21     19.51 o 
   1  -6   9       72.12       83.00     19.88 o 
   2  -6   9      295.88      280.65     32.57 o 
   3  -6   9      409.45      478.49     41.78 o 
  -3  -5   9        0.09       10.19      9.68 o 
  -2  -5   9      114.77      140.12     16.64 o 
  -1  -5   9        1.67        0.55     13.43 o 
   0  -5   9     1135.33     1206.52     56.13 o 
   1  -5   9        4.75        8.47     14.35 o 
   2  -5   9      179.30      183.30     26.50 o 
   3  -5   9        3.63        8.28     16.01 o 
   4  -5   9      129.45      109.50     23.19 o 
   5  -5   9      168.70      175.57     31.10 o 
  -3  -4   9      267.78      293.84     21.14 o 
  -2  -4   9      259.03      279.18     26.87 o 
  -1  -4   9      356.20      322.90     22.41 o 
   0  -4   9      161.88      147.41     16.22 o 
   1  -4   9        3.06       -5.57      9.01 o 
   2  -4   9      446.41      479.34     45.00 o 
   3  -4   9        3.20       -0.06      6.15 o 
   4  -4   9      436.30      464.33     30.46 o 
   5  -4   9       34.20       22.62     12.15 o 
   6  -4   9        2.38      -12.33     12.33 o 
  -4  -3   9       27.77       38.65     19.14 o 
  -3  -3   9      183.06      175.47     13.94 o 
  -2  -3   9       41.33       35.50     18.96 o 
  -1  -3   9        5.66       12.10      8.61 o 
   0  -3   9      391.42      441.44     24.36 o 
   1  -3   9      442.59      485.55     25.65 o 
   2  -3   9      857.43      858.41     33.64 o 
   3  -3   9       22.49       25.02     12.42 o 
   4  -3   9        9.05       -2.58     10.12 o 
   5  -3   9        1.87      -12.70     12.70 o 
   6  -3   9      435.85      456.77     42.88 o 
  -4  -2   9        2.43       20.04     13.02 o 
  -3  -2   9      357.25      402.95     26.28 o 
  -2  -2   9       27.94       28.18      8.65 o 
  -1  -2   9     1310.93     1278.70     37.26 o 
   0  -2   9        3.71        2.44      7.91 o 
   1  -2   9      328.24      297.20     19.27 o 
   2  -2   9       20.48       25.73     11.41 o 
   3  -2   9      310.62      279.73     27.24 o 
   4  -2   9      472.47      472.71     35.61 o 
   5  -2   9       44.07       30.73     15.09 o 
   6  -2   9      336.01      333.28     36.81 o 
   7  -2   9        1.29        0.37     16.56 o 
  -5  -1   9       15.34       34.11     12.42 o 
  -4  -1   9      104.39      135.65     32.30 o 
  -3  -1   9      163.47      166.73     26.68 o 
  -2  -1   9      180.16      192.81     14.54 o 
  -1  -1   9        7.17        8.39      6.97 o 
   0  -1   9        0.12       -3.23      6.53 o 
   1  -1   9     1307.11     1246.36     36.34 o 
   2  -1   9      166.24      142.44     20.80 o 
   3  -1   9     1675.69     1653.91     62.94 o 
   4  -1   9      156.50      152.20     21.16 o 
   5  -1   9       29.41       37.17     10.42 o 
   6  -1   9        0.91       -5.71     11.96 o 
   7  -1   9       36.68       34.23     16.19 o 
  -5   0   9       16.63       22.52      9.17 o 
  -4   0   9       19.87       27.14     10.21 o 
  -3   0   9       83.61       71.41     19.14 o 
  -2   0   9      156.78      176.86     25.58 o 
  -1   0   9      584.49      554.89     36.44 o 
   0   0   9      993.13      956.63     30.15 o 
   1   0   9     1101.94     1087.27     51.35 o 
   2   0   9       83.97       82.45     16.93 o 
   3   0   9       78.35       59.99     15.27 o 
   4   0   9        1.45        2.21      9.75 o 
   5   0   9      648.60      668.23     30.01 o 
   6   0   9      120.37      133.68     15.34 o 
   7   0   9      252.56      228.02     33.31 o 
   8   0   9       51.48       36.25     17.67 o 
  -5   1   9       70.97       86.97     12.10 o 
  -4   1   9       67.07       70.42     12.20 o 
  -3   1   9      266.61      232.80     27.24 o 
  -2   1   9      596.27      578.60     40.12 o 
  -1   1   9      270.27      261.47     15.01 o 
   0   1   9       63.77       45.82     14.54 o 
   1   1   9      243.48      214.58     24.66 o 
   2   1   9      424.79      404.32     31.47 o 
   3   1   9     1711.33     1603.12     61.84 o 
   4   1   9      540.77      524.86     36.62 o 
   5   1   9      199.07      202.44     24.48 o 
   6   1   9       63.78       55.06     12.29 o 
   7   1   9       51.74       46.38     18.77 o 
   8   1   9       43.36       47.85     21.53 o 
  -5   2   9       34.26       38.45     14.06 o 
  -4   2   9       65.69       81.38     10.54 o 
  -3   2   9        8.70       20.06     14.35 o 
  -2   2   9        0.54        0.18      9.75 o 
  -1   2   9      118.05      142.99     20.43 o 
   0   2   9     1510.96     1502.27     59.07 o 
   1   2   9      351.17      409.11     31.65 o 
   2   2   9      692.64      667.49     41.59 o 
   3   2   9       57.72       57.05     16.19 o 
   4   2   9       56.70       37.91     14.91 o 
   5   2   9      349.84      370.28     33.31 o 
   6   2   9      249.82      268.69     22.24 o 
   7   2   9      270.26      316.37     24.84 o 
   8   2   9       19.88      -19.51     19.51 o 
  -5   3   9       21.72       18.14      7.60 o 
  -4   3   9       80.09       94.92     11.12 o 
  -3   3   9       28.08       38.83     14.17 o 
  -2   3   9      332.12      350.77     30.55 o 
  -1   3   9       71.25       59.81     16.01 o 
   0   3   9      648.02      642.73     21.10 o 
   1   3   9      365.36      349.85     31.10 o 
   2   3   9      195.64      174.10     23.92 o 
   3   3   9      567.20      516.40     38.65 o 
   4   3   9     1287.30     1325.23     61.10 o 
   5   3   9      168.45      150.17     23.56 o 
   6   3   9      284.09      302.81     24.01 o 
   7   3   9       46.84       43.00     11.83 o 
   8   3   9        3.30        9.04     13.71 o 
  -4   4   9        0.22        5.81      8.98 o 
  -3   4   9      460.82      464.68     34.97 o 
  -2   4   9        0.18        2.89      7.09 o 
  -1   4   9      227.93      235.84     14.86 o 
   0   4   9      209.30      196.70     13.51 o 
   1   4   9      312.18      373.59     32.21 o 
   2   4   9      888.32      888.33     48.58 o 
   3   4   9       16.18       20.06     15.27 o 
   4   4   9       98.51      116.68     21.90 o 
   5   4   9      103.34      100.85     22.45 o 
   6   4   9      175.00      189.74     20.11 o 
   7   4   9      113.38      119.89     18.01 o 
   8   4   9      101.99      107.83     17.72 o 
  -4   5   9      172.40      163.63     17.11 o 
  -3   5   9       80.37       70.09     10.56 o 
  -2   5   9        0.93       -7.03      7.03 o 
  -1   5   9     1122.61     1130.68     46.56 o 
   0   5   9       26.80       28.53      8.37 o 
   1   5   9     1798.20     1715.38     66.99 o 
   2   5   9       11.48       20.06     14.17 o 
   3   5   9       99.71       99.56     19.69 o 
   4   5   9      162.57      149.07     26.32 o 
   5   5   9        7.06       13.99     16.56 o 
   6   5   9      165.62      199.77     21.27 o 
   7   5   9        1.86        0.71     10.07 o 
   8   5   9       25.35       15.58     13.65 o 
  -3   6   9      238.53      259.54     16.12 o 
  -2   6   9      742.87      702.51     28.13 o 
  -1   6   9      286.72      262.61     17.71 o 
   0   6   9      297.86      290.74     18.44 o 
   1   6   9      215.82      225.88     27.88 o 
   2   6   9       38.40       10.31     12.33 o 
   3   6   9     1140.69     1108.07     61.65 o 
   4   6   9        1.21        0.37     14.72 o 
   5   6   9      260.58      229.49     32.76 o 
   6   6   9       13.92       25.41     21.90 o 
   7   6   9        0.37        0.84     24.11 o 
  -3   7   9       26.31       13.14     14.35 o 
  -2   7   9        7.09       -0.05      8.33 o 
  -1   7   9      176.08      144.72     14.99 o 
   0   7   9      516.09      528.84     25.64 o 
   1   7   9      846.75      803.13     32.01 o 
   2   7   9      372.19      383.89     37.54 o 
   3   7   9       72.20       99.38     24.11 o 
   4   7   9       52.75       66.44     24.66 o 
   5   7   9      145.74      177.78     33.49 o 
   6   7   9       30.03       49.96     14.67 o 
   7   7   9      230.16      228.96     24.58 o 
  -2   8   9      302.93      319.30     21.83 o 
  -1   8   9        1.60        3.76      8.91 o 
   0   8   9      301.03      275.63     20.19 o 
   1   8   9        0.56      -11.16     12.42 o 
   2   8   9       13.48        9.57     13.80 o 
   3   8   9      455.56      518.42     47.30 o 
   4   8   9      253.56      245.32     37.54 o 
   5   8   9      248.59      216.06     36.07 o 
   6   8   9       26.00       28.50     13.53 o 
   0   9   9       64.87       59.73     12.55 o 
   1   9   9        0.26        7.98      9.89 o 
   2   9   9      367.87      371.93     40.86 o 
   3   9   9       17.76       28.89     19.51 o 
   4   9   9      161.19      155.32     30.92 o 
  -1  -5  10      132.77      136.55     22.27 o 
   0  -5  10      228.08      249.18     28.89 o 
   1  -5  10       80.18       71.59     20.24 o 
   2  -5  10      155.97      133.89     17.79 o 
   3  -5  10       34.76       31.10     16.56 o 
  -2  -4  10       36.13       25.92      9.80 o 
  -1  -4  10      237.19      227.97     20.11 o 
   0  -4  10        2.66        9.09     10.73 o 
   1  -4  10       15.93       20.99     10.68 o 
   2  -4  10      270.61      257.46     21.44 o 
   3  -4  10       80.47       98.09     21.16 o 
   4  -4  10      685.91      685.53     49.69 o 
   5  -4  10        5.28       -2.76     19.88 o 
  -3  -3  10       89.65      109.15     16.86 o 
  -2  -3  10       42.76       23.48     10.10 o 
  -1  -3  10       32.96       21.68     11.32 o 
   0  -3  10      171.40      152.52     16.22 o 
   1  -3  10      653.15      683.57     31.50 o 
   2  -3  10      358.61      339.60     23.29 o 
   3  -3  10      135.06      177.84     18.15 o 
   4  -3  10       96.13       95.01     14.18 o 
   5  -3  10       20.20       28.71     15.46 o 
   6  -3  10      219.91      195.81     30.00 o 
  -3  -2  10       45.07       52.14     13.97 o 
  -2  -2  10       74.97       53.78     11.20 o 
  -1  -2  10      905.58      937.14     34.57 o 
   0  -2  10       96.35      101.81     12.86 o 
   1  -2  10      421.69      417.86     24.25 o 
   2  -2  10       95.56       93.70     38.65 o 
   3  -2  10      194.98      173.91     23.37 o 
   4  -2  10      184.99      198.57     24.48 o 
   5  -2  10      382.60      438.55     39.94 o 
   6  -2  10      196.82      192.87     30.00 o 
  -4  -1  10      111.86       99.40     17.02 o 
  -3  -1  10       36.72       32.94     19.32 o 
  -2  -1  10      173.35      216.98     30.73 o 
  -1  -1  10       31.91       35.11      9.11 o 
   0  -1  10       20.87        9.67      8.27 o 
   1  -1  10      752.63      707.85     29.75 o 
   2  -1  10      237.10      226.36     27.42 o 
   3  -1  10     1699.69     1695.13     67.91 o 
   4  -1  10       29.35       28.89     13.25 o 
   5  -1  10      353.32      382.53     24.45 o 
   6  -1  10       67.17       74.17     21.35 o 
   7  -1  10       30.17       19.51     18.22 o 
  -4   0  10       95.53      116.11     44.72 o 
  -3   0  10       20.85       13.99     13.62 o 
  -2   0  10       30.09       34.97     16.75 o 
  -1   0  10       89.89      111.31     12.39 o 
   0   0  10      595.79      626.05     25.90 o 
   1   0  10      446.42      468.55     37.54 o 
   2   0  10      466.11      507.20     37.91 o 
   3   0  10        6.72       14.54     12.15 o 
   4   0  10       23.07        9.57     10.67 o 
   5   0  10      579.09      602.43     30.46 o 
   6   0  10        1.66       -0.55     11.59 o 
   7   0  10      267.08      234.09     33.68 o 
  -4   1  10        1.34       -0.48     11.23 o 
  -3   1  10        0.73        2.21     13.25 o 
  -2   1  10      400.32      382.97     35.70 o 
  -1   1  10       14.64       24.84     16.19 o 
   0   1  10      112.51      110.60     11.94 o 
   1   1  10       27.88       24.66     13.62 o 
   2   1  10      153.15      138.95     22.45 o 
   3   1  10      415.35      361.81     32.94 o 
   4   1  10      356.79      404.14     35.52 o 
   5   1  10      435.62      514.37     39.02 o 
   6   1  10        6.57       17.56     11.76 o 
   7   1  10       22.76       28.71     20.80 o 
  -4   2  10       90.05      103.16     15.22 o 
  -3   2  10      171.03      170.42     24.84 o 
  -2   2  10      111.66      117.05     21.90 o 
  -1   2  10        5.94        3.31     12.15 o 
   0   2  10      466.56      469.84     36.81 o 
   1   2  10        6.76       20.80     14.54 o 
   2   2  10     1743.29     1739.67     68.83 o 
   3   2  10       16.46       30.55     14.35 o 
   4   2  10      169.20      184.59     26.13 o 
   5   2  10        6.76       -2.94     11.23 o 
   6   2  10       36.10       55.68     13.17 o 
   7   2  10      117.32      122.44     19.14 o 
  -4   3  10       18.91       22.39     11.12 o 
  -3   3  10      127.74      107.66     21.72 o 
  -2   3  10      245.50      211.27     26.32 o 
  -1   3  10     1110.03     1056.17     54.29 o 
   0   3  10      583.62      584.67     40.67 o 
   1   3  10      401.41      407.08     35.52 o 
   2   3  10      129.69      121.65     21.72 o 
   3   3  10       22.96       25.58     15.27 o 
   4   3  10      469.24      464.87     38.28 o 
   5   3  10        0.08        3.13     13.43 o 
   6   3  10      239.44      255.60     38.19 o 
   7   3  10        2.17       16.18     11.79 o 
  -4   4  10       45.32       48.57     13.80 o 
  -3   4  10      174.85      190.11     25.95 o 
  -2   4  10       19.23       13.07     11.04 o 
  -1   4  10       65.32       75.27     18.77 o 
   0   4  10      140.16      148.88     22.82 o 
   1   4  10      455.29      491.19     38.83 o 
   2   4  10      565.23      574.37     41.96 o 
   3   4  10      796.42      747.18     48.95 o 
   4   4  10      536.93      540.87     43.62 o 
   5   4  10       58.30       63.31     18.77 o 
   6   4  10        1.89       10.64     37.73 o 
   7   4  10        2.47       19.96     11.73 o 
  -3   5  10        5.10       -3.50     11.59 o 
  -2   5  10        2.74       12.33     11.78 o 
  -1   5  10      274.20      296.40     17.96 o 
   0   5  10      127.19      130.08     13.06 o 
   1   5  10      431.27      457.51     39.20 o 
   2   5  10       84.69       89.62     19.32 o 
   3   5  10       22.91       14.35     14.91 o 
   4   5  10      184.15      167.29     29.26 o 
   5   5  10       77.18       68.09     19.88 o 
   6   5  10      355.49      347.54     27.32 o 
   7   5  10        1.68        4.16     13.39 o 
  -3   6  10       15.99       42.14     20.15 o 
  -2   6  10      235.46      251.04     18.59 o 
  -1   6  10      173.32      164.15     14.85 o 
   0   6  10      253.88      258.17     18.30 o 
   1   6  10       37.53       39.57     17.48 o 
   2   6  10        7.97       -7.55     12.70 o 
   3   6  10      568.45      540.14     46.74 o 
   4   6  10       11.73      -20.24     20.24 o 
   5   6  10      302.06      395.49     41.59 o 
   6   6  10        0.06       38.78     14.75 o 
   7   6  10        0.50       16.72     15.18 o 
  -2   7  10       13.33        2.87      8.00 o 
  -1   7  10       52.02       72.87     12.86 o 
   0   7  10      277.85      280.79     19.80 o 
   1   7  10      376.76      331.32     21.65 o 
   2   7  10      693.92      738.71     52.63 o 
   3   7  10      216.54      198.02     31.10 o 
   4   7  10       78.26      104.35     28.71 o 
   5   7  10        6.67       29.26     20.80 o 
   6   7  10       15.85       24.77     27.88 o 
  -1   8  10       39.04       57.22     12.15 o 
   0   8  10      464.20      451.82     26.17 o 
   1   8  10       47.88       38.90     10.69 o 
   2   8  10       12.29        4.42     13.99 o 
   3   8  10      167.20      167.84     31.65 o 
   4   8  10      265.08      249.37     36.25 o 
   5   8  10      240.46      246.05     38.65 o 
   2   9  10      496.74      468.92     45.27 o 
   0  -4  11      136.85      151.18     22.82 o 
   1  -4  11       33.34       53.32     15.73 o 
   2  -4  11       28.19       27.78     14.72 o 
   3  -4  11       56.42       29.08     16.19 o 
  -2  -3  11       51.04       39.98     12.40 o 
  -1  -3  11        1.62       15.11     21.99 o 
   0  -3  11       20.81       26.97     10.52 o 
   1  -3  11      380.69      391.14     26.22 o 
   2  -3  11      171.59      174.10     19.00 o 
   3  -3  11      331.43      338.79     24.91 o 
   4  -3  11      199.89      265.31     23.65 o 
   5  -3  11        2.60       -2.17     15.00 o 
  -2  -2  11       43.70       55.76     22.45 o 
  -1  -2  11      304.25      329.59     22.66 o 
   0  -2  11      234.71      241.66     19.94 o 
   1  -2  11      526.07      592.39     30.28 o 
   2  -2  11       17.23       18.83      8.53 o 
   3  -2  11        0.13       -0.41     22.45 o 
   4  -2  11       51.97       31.29     15.64 o 
   5  -2  11      262.83      257.65     31.84 o 
  -3  -1  11       14.93       -7.18     16.75 o 
  -2  -1  11      310.50      335.86     39.57 o 
  -1  -1  11       23.32       31.45      9.87 o 
   0  -1  11       80.67       75.36     12.39 o 
   1  -1  11       33.25       42.65     10.59 o 
   2  -1  11      177.03      145.07     18.77 o 
   3  -1  11      423.21      496.52     40.30 o 
   4  -1  11       26.63       15.27     14.35 o 
   5  -1  11       95.52      153.94     34.97 o 
   6  -1  11       14.90        0.74     15.83 o 
  -3   0  11       59.28       67.17     21.16 o 
  -2   0  11        4.15       -0.92     16.93 o 
  -1   0  11      123.87      102.87     23.56 o 
   0   0  11      503.17      514.65     25.29 o 
   1   0  11      258.47      244.77     18.48 o 
   2   0  11      473.68      470.21     39.20 o 
   3   0  11      107.84      105.64     22.27 o 
   4   0  11        3.47       27.24     16.75 o 
   5   0  11      196.23      195.08     27.24 o 
   6   0  11       68.80       96.25     24.66 o 
  -3   1  11       10.79        8.28     14.72 o 
  -2   1  11      351.16      351.87     36.62 o 
  -1   1  11      120.14      116.49     23.56 o 
   0   1  11      553.02      514.36     24.22 o 
   1   1  11      112.85       95.33     19.88 o 
   2   1  11       97.44       74.72     19.14 o 
   3   1  11       76.86       69.93     18.59 o 
   4   1  11      421.65      466.16     39.20 o 
   5   1  11      227.65      231.70     29.81 o 
   6   1  11       89.00      104.10     16.00 o 
   7   1  11        5.98        2.94     13.43 o 
  -3   2  11      251.12      260.04     33.68 o 
  -2   2  11       23.60       28.89     15.09 o 
  -1   2  11       72.53       96.62     20.98 o 
   0   2  11       28.29       35.15     15.64 o 
   1   2  11       31.74       40.49     15.09 o 
   2   2  11     1006.26     1034.64     57.05 o 
   3   2  11       83.25       94.96     21.72 o 
   4   2  11      154.30      182.93     27.42 o 
   5   2  11       55.56       70.67     19.51 o 
   6   2  11       50.03       74.79     15.13 o 
   7   2  11       50.97       40.13     12.68 o 
  -3   3  11        3.42       15.27     15.09 o 
  -2   3  11       78.47       46.56     16.38 o 
  -1   3  11      430.46      395.12     37.54 o 
   0   3  11      186.74      182.38     27.05 o 
   1   3  11      704.75      738.90     48.95 o 
   2   3  11      108.09      112.81     23.56 o 
   3   3  11       16.90       29.81     17.85 o 
   4   3  11      152.64      159.37     25.58 o 
   5   3  11        2.33       22.27     15.64 o 
   6   3  11      210.59      257.33     43.52 o 
   7   3  11        5.96       22.39     13.15 o 
  -3   4  11      276.98      259.49     30.92 o 
  -2   4  11       85.81      124.41     24.48 o 
  -1   4  11      382.85      414.26     37.91 o 
   0   4  11       86.87       63.12     19.14 o 
   1   4  11        1.84       15.09     15.83 o 
   2   4  11      391.47      373.22     37.17 o 
   3   4  11      461.76      446.65     39.94 o 
   4   4  11      366.55      332.73     36.99 o 
   5   4  11      122.84      126.62     25.40 o 
   6   4  11       13.52       27.24     18.04 o 
   7   4  11       10.38       29.28     12.76 o 
  -2   5  11      110.88      102.51     21.90 o 
  -1   5  11      362.04      374.69     35.89 o 
   0   5  11        8.77       11.59     15.27 o 
   1   5  11      985.52     1114.32     60.92 o 
   2   5  11        2.77        4.05     15.64 o 
   3   5  11      196.33      228.20     32.02 o 
   4   5  11       49.70       48.40     22.08 o 
   5   5  11      103.36       61.10     22.27 o 
   6   5  11      111.64      105.82     24.84 o 
  -1   6  11       27.38       40.12     19.32 o 
   0   6  11      313.28      341.20     36.25 o 
   1   6  11        0.29       -6.81     15.46 o 
   2   6  11        6.66        7.36     16.75 o 
   3   6  11      409.89      385.73     41.96 o 
   4   6  11        4.27       25.76     22.27 o 
   5   6  11      387.99      356.29     40.67 o 
   6   6  11       16.16       30.37     21.35 o 
   0   7  11       68.97       67.38     11.96 o 
   1   7  11       27.79       30.92     20.06 o 
   2   7  11      382.41      384.63     41.04 o 
   3   7  11       80.14       77.85     22.64 o 
   4   7  11      132.01      108.40     30.37 o 
   5   7  11        7.32      -11.23     20.98 o 
   1   8  11       34.78       35.52     20.80 o 
   2   8  11       66.42       59.44     20.43 o 
   3   8  11        7.62       -1.47     19.14 o 
   1  -3  12       62.47       67.79     15.26 o 
   2  -3  12        4.51        8.01     10.64 o 
   0  -2  12       92.18      102.77     27.70 o 
   1  -2  12      227.16      254.91     29.26 o 
   2  -2  12       35.15       30.85     12.44 o 
   3  -2  12       31.96       49.25     16.10 o 
   4  -2  12       20.94        5.39     12.00 o 
  -1  -1  12        6.08        5.89     15.27 o 
   0  -1  12       85.99      111.39     15.39 o 
   1  -1  12       12.35        5.57     15.64 o 
   2  -1  12       30.37       28.44     11.16 o 
   3  -1  12      362.66      334.76     36.07 o 
   4  -1  12       70.28       84.66     18.96 o 
   5  -1  12      247.80      356.29     38.65 o 
  -2   0  12        8.52       -7.91     15.83 o 
  -1   0  12       14.64       12.88     17.30 o 
   0   0  12      321.43      323.94     21.72 o 
   1   0  12       24.73       19.62      8.89 o 
   2   0  12      473.64      560.38     45.64 o 
   3   0  12       80.19       94.59     23.56 o 
   4   0  12       74.99       66.99     20.43 o 
   5   0  12       10.02       -4.60     14.72 o 
  -2   1  12       65.87       96.43     27.05 o 
  -1   1  12      177.93      237.77     33.68 o 
   0   1  12      307.86      313.23     34.78 o 
   1   1  12      139.33      136.57     15.28 o 
   2   1  12        2.55      -13.62     14.17 o 
   3   1  12       37.17       18.77     17.12 o 
   4   1  12      324.39      338.81     36.25 o 
   5   1  12       38.91       56.13     19.51 o 
   6   1  12      113.16      120.55     17.72 o 
  -2   2  12        1.98      -15.27     15.27 o 
  -1   2  12      113.41      129.01     26.13 o 
   0   2  12       60.22       60.73     20.61 o 
   1   2  12       64.73       51.16     19.88 o 
   2   2  12      392.44      375.98     37.91 o 
   3   2  12      113.01      138.95     25.76 o 
   4   2  12      373.30      393.10     39.75 o 
   5   2  12       49.41       59.44     21.16 o 
   6   2  12        3.19       14.40     21.07 o 
  -2   3  12       31.40       23.19     17.30 o 
  -1   3  12      227.84      233.91     31.10 o 
   0   3  12       50.23       74.53     21.53 o 
   1   3  12      712.76      693.07     49.69 o 
   2   3  12        6.23        8.28     15.46 o 
   3   3  12       67.38      114.65     26.50 o 
   4   3  12      103.41       99.01     24.84 o 
   5   3  12       13.06       -1.10     16.93 o 
   6   3  12      259.04      228.39     34.78 o 
  -1   4  12      128.72      193.60     31.10 o 
   0   4  12      105.07      110.60     22.82 o 
   1   4  12       30.72       12.33     15.09 o 
   2   4  12      130.22      144.47     28.34 o 
   3   4  12      613.97      612.46     49.32 o 
   4   4  12      105.91       85.58     23.74 o 
   5   4  12      333.99      356.84     39.57 o 
   6   4  12       24.83       48.40     21.35 o 
  -1   5  12       78.36       83.37     22.64 o 
   0   5  12       93.83      111.16     23.56 o 
   1   5  12      707.15      671.17     50.61 o 
   2   5  12      271.10      323.72     37.54 o 
   3   5  12      395.90      379.85     40.86 o 
   4   5  12      105.72      103.43     26.13 o 
   5   5  12        1.73       -2.94     18.04 o 
   0   6  12      259.04      269.06     34.05 o 
   1   6  12        0.15       21.53     15.83 o 
   2   6  12       69.22       76.74     23.19 o 
   3   6  12      230.60      196.92     31.65 o 
   4   6  12       28.16       26.13     22.08 o 
   2   7  12      276.46      316.91     38.65 o 
   3   7  12       19.89       19.51     19.51 o 
   1   0  13       18.51       12.17      9.83 o 
   2   0  13      424.64      436.53     27.94 o 
   3   0  13       52.86       31.10     20.43 o 
   0   1  13      107.95      141.15     28.34 o 
   1   1  13      145.37      125.97     15.49 o 
   2   1  13       93.66       90.91     23.19 o 
   3   1  13       70.66       68.28     18.77 o 
   4   1  13      143.34      155.88     28.71 o 
   0   2  13       14.88       -1.29     17.12 o 
   1   2  13        9.44        8.28     18.22 o 
   2   2  13       63.66       45.82     21.90 o 
   3   2  13      121.99      157.35     28.71 o 
   4   2  13      174.45      195.81     31.29 o 
   0   3  13       29.28       37.36     19.14 o 
   1   3  13      367.89      370.28     40.30 o 
   2   3  13       38.22       37.17     18.77 o 
   3   3  13       73.55       44.35     20.06 o 
   4   3  13        0.95       -5.89     17.48 o 
   1   4  13       22.31       22.27     18.59 o 
   2   4  13        7.31      -17.67     19.32 o 
   3   4  13      100.35      107.29     28.34 o 
   4   4  13       15.22        6.44     19.14 o 
   2   5  13      222.18      234.09     33.86 o 
   3   5  13      151.75      159.19     30.37 o 
                                                 
